# Supplementary material for: Benzyl 2-ethyl­hexyl sulfoxide
Source: Acta Crystallogr Sect E Struct Rep Online. 2009 Oct 31;65(Pt 11):o2929. doi: 10.1107/S1600536809044328 (PMC2971211; doi:10.1107/S1600536809044328)
Supplement: Supplementary file 1 [file e-65-o2929-sup1.cif]

##############################################################################
###                                                                        ###
###        Electronic paper (Acta Crystallographica Section E)             ###
###                                                                        ###
##############################################################################
#                                                                            #
# This CIF contains the data in a paper accepted for publication in Acta     #
# Crystallographica Section E. It conforms to the requirements of Notes      #
# for Authors for Section E, and has been peer reviewed under the auspices   #
# of the IUCr Commission on Journals.                                        #
#                                                                            #
# Full details of the Crystallographic Information File format               #
# are given in the paper "The Crystallographic Information File (CIF):       #
# a New Standard Archive File for Crystallography" by S. R. Hall, F. H.      #
# Allen and I. D. Brown [Acta Cryst. (1991), A47, 655-685].                  #
#                                                                            #
# The current version of the core CIF dictionary is obtainable from          #
# ftp://ftp.iucr.org/pub/cif_core.dic. The current version number is 2.4.    #
#                                                                            #
# Software is freely available for graphical display of the structure(s) in  #
# this CIF.  For information consult the CIF home page http://www.iucr.org/  #
# cif/home.html                                                              #
#                                                                            #
# This file may be used for bona fide research purposes within the           #
# scientific community so long as proper attribution is given to the journal # 
# article from which it was obtained.                                        #
#                                                                            #
##############################################################################
                                             
data_I
_audit_creation_method     SHELXL-97
_chemical_name_systematic
;
Benzyl 2-ethylhexyl sulfoxide
;
_chemical_name_common     ?
_chemical_formula_moiety     'C15 H24 O S'
_chemical_formula_sum     'C15 H24 O S'
_chemical_formula_iupac     'C15 H24 O S'
_chemical_formula_weight     252.41
_chemical_melting_point     ?
_symmetry_cell_setting     Monoclinic
_symmetry_space_group_name_H-M     'P 21'
_symmetry_space_group_name_hall     'P 2yb'
loop_
    _symmetry_equiv_pos_as_xyz
    'x, y, z'
    '-x, y+1/2, -z'
_cell_length_a     8.832(2)
_cell_length_b     5.2321(14)
_cell_length_c     16.588(4)
_cell_angle_alpha     90.00
_cell_angle_beta     102.005(3)
_cell_angle_gamma     90.00
_cell_volume     749.8(3)
_cell_formula_units_Z     2
_cell_measurement_reflns_used     2250
_cell_measurement_theta_min     2.43
_cell_measurement_theta_max     23.35
_cell_measurement_temperature     273(2)
_exptl_crystal_description     block
_exptl_crystal_colour     white
_exptl_crystal_size_max     0.26
_exptl_crystal_size_mid     0.22
_exptl_crystal_size_min     0.15
_exptl_crystal_density_diffrn     1.118
_exptl_crystal_density_meas     ?
_exptl_crystal_density_method     'not measured'
_exptl_crystal_F_000     276
_exptl_absorpt_coefficient_mu     0.201
_exptl_absorpt_correction_type     multi-scan
_exptl_absorpt_process_details     '(SADABS; Bruker, 2005)'
_exptl_absorpt_correction_T_min     0.949
_exptl_absorpt_correction_T_max     0.970
_exptl_special_details
;
;
_diffrn_ambient_temperature     273(2)
_diffrn_radiation_type     MoK\a
_diffrn_radiation_wavelength     0.71073
_diffrn_radiation_source     'fine-focus sealed tube'
_diffrn_radiation_monochromator     graphite
_diffrn_measurement_device_type     'Bruker SMART APEXII'
_diffrn_measurement_method     '\f and \w'
_diffrn_detector_area_resol_mean     ?
_diffrn_reflns_number     4539
_diffrn_reflns_av_R_equivalents     0.0212
_diffrn_reflns_av_sigmaI/netI     0.0398
_diffrn_reflns_theta_min     2.36
_diffrn_reflns_theta_max     28.27
_diffrn_reflns_theta_full     25.00
_diffrn_measured_fraction_theta_max     0.929
_diffrn_measured_fraction_theta_full     0.995
_diffrn_reflns_limit_h_min     -7
_diffrn_reflns_limit_h_max     11
_diffrn_reflns_limit_k_min     -6
_diffrn_reflns_limit_k_max     6
_diffrn_reflns_limit_l_min     -21
_diffrn_reflns_limit_l_max     22
_diffrn_standards_number     ?
_diffrn_standards_interval_count     ?
_diffrn_standards_interval_time     ?
_diffrn_standards_decay_%     ?
_refine_special_details
;
Refinement of <i>F</i>^2^ against ALL reflections. The weighted <i>R</i>-factor
<i>wR</i> and goodness of fit <i>S</i> are based on <i>F</i>^2^, conventional
<i>R</i>-factors <i>R</i> are based on <i>F</i>, with <i>F</i> set to zero for
negative <i>F</i>^2^. The threshold expression of <i>F</i>^2^ >
\s(<i>F</i>^2^) is used only for calculating <i>R</i>-factors(gt) <i>etc</i>.
and is not relevant to the choice of reflections for refinement.
<i>R</i>-factors based on <i>F</i>^2^ are statistically about twice as large
as those based on <i>F</i>, and <i>R</i>- factors based on ALL data will be
even larger.
;
_reflns_number_total     3119
_reflns_number_gt     2527
_reflns_threshold_expression     I>2\s(I)
_refine_ls_structure_factor_coef     Fsqd
_refine_ls_matrix_type     full
_refine_ls_R_factor_all     0.0513
_refine_ls_R_factor_gt     0.0394
_refine_ls_wR_factor_gt     0.0892
_refine_ls_wR_factor_ref     0.0950
_refine_ls_goodness_of_fit_ref     1.055
_refine_ls_restrained_S_all     1.055
_refine_ls_number_reflns     3119
_refine_ls_number_parameters     156
_refine_ls_number_restraints     1
_refine_ls_hydrogen_treatment     constr
_refine_ls_weighting_scheme     calc
_refine_ls_weighting_details
                     'w=1/[\s^2^(Fo^2^)+(0.0470P)^2^+] where P=(Fo^2^+2Fc^2^)/3'
_atom_sites_solution_hydrogens     geom
_atom_sites_solution_primary     direct
_atom_sites_solution_secondary     difmap
_refine_ls_shift/su_max     0.022
_refine_ls_shift/su_mean     0.004
_refine_diff_density_max     0.149
_refine_diff_density_min     -0.151
_refine_ls_extinction_method     none
_refine_ls_extinction_coef     ?
_refine_ls_abs_structure_details     'Flack (1983), 1074 Friedel pairs'
_refine_ls_abs_structure_Flack     -0.03(8)
loop_
    _atom_type_symbol
    _atom_type_description
    _atom_type_scat_dispersion_real
    _atom_type_scat_dispersion_imag
    _atom_type_scat_source
    'C' 'C' 0.0033 0.0016
                         'International Tables Vol C Tables 4.2.6.8 and 6.1.1.4'
    'H' 'H' 0.0000 0.0000
                         'International Tables Vol C Tables 4.2.6.8 and 6.1.1.4'
    'O' 'O' 0.0106 0.0060
                         'International Tables Vol C Tables 4.2.6.8 and 6.1.1.4'
    'S' 'S' 0.1246 0.1234
                         'International Tables Vol C Tables 4.2.6.8 and 6.1.1.4'
_computing_data_collection     'APEX2 (Bruker, 2005)'
_computing_cell_refinement     'SAINT (Bruker, 2005)'
_computing_data_reduction     'SAINT (Bruker, 2005)'
_computing_structure_solution     'SHELXS97 (Sheldrick, 2008)'
_computing_structure_refinement     'SHELXL97 (Sheldrick, 2008)'
_computing_molecular_graphics     'ORTEP-3 for Windows (Farrugia, 1997)'
_computing_publication_material     'SHELXL97 and PLATON (Spek, 2009)'
loop_
    _atom_site_type_symbol
    _atom_site_label
    _atom_site_fract_x
    _atom_site_fract_y
    _atom_site_fract_z
    _atom_site_U_iso_or_equiv
    _atom_site_adp_type
    _atom_site_calc_flag
    _atom_site_refinement_flags
    _atom_site_occupancy
    _atom_site_disorder_assembly
    _atom_site_disorder_group
    S S1 0.48826(6) 0.23389(10) 0.70138(3) 0.05069(16) Uani d . 1 . .
    C C1 0.6639(3) 0.0772(5) 0.68705(15) 0.0621(6) Uani d . 1 . .
    H H1A 0.7435 0.0945 0.7367 0.075 Uiso calc R 1 . .
    H H1B 0.6441 -0.1036 0.6769 0.075 Uiso calc R 1 . .
    C C2 0.7188(2) 0.1937(4) 0.61568(12) 0.0502(5) Uani d . 1 . .
    C C3 0.6676(3) 0.1092(5) 0.53602(17) 0.0714(7) Uani d . 1 . .
    H H3 0.5993 -0.0279 0.5259 0.086 Uiso calc R 1 . .
    C C4 0.7162(3) 0.2252(7) 0.47099(14) 0.0778(7) Uani d . 1 . .
    H H4 0.6802 0.1663 0.4175 0.093 Uiso calc R 1 . .
    C C10 0.3505(2) 0.0564(5) 0.91695(12) 0.0555(6) Uani d . 1 . .
    H H10A 0.3303 -0.1252 0.9095 0.067 Uiso calc R 1 . .
    H H10B 0.4548 0.0759 0.9492 0.067 Uiso calc R 1 . .
    C C9 0.3423(2) 0.1786(4) 0.83225(11) 0.0489(5) Uani d . 1 . .
    H H9 0.3620 0.3617 0.8413 0.059 Uiso calc R 1 . .
    C C14 0.1834(2) 0.1520(4) 0.77427(13) 0.0571(6) Uani d . 1 . .
    H H14A 0.1071 0.2359 0.7996 0.069 Uiso calc R 1 . .
    H H14B 0.1862 0.2427 0.7236 0.069 Uiso calc R 1 . .
    C C8 0.4742(2) 0.0711(5) 0.79491(12) 0.0516(5) Uani d . 1 . .
    H H8A 0.4564 -0.1095 0.7835 0.062 Uiso calc R 1 . .
    H H8B 0.5712 0.0884 0.8345 0.062 Uiso calc R 1 . .
    C C5 0.8165(3) 0.4249(6) 0.48481(16) 0.0722(8) Uani d . 1 . .
    H H5 0.8493 0.5022 0.4409 0.087 Uiso calc R 1 . .
    C C11 0.2376(3) 0.1677(5) 0.96566(13) 0.0607(6) Uani d . 1 . .
    H H11A 0.2536 0.3509 0.9708 0.073 Uiso calc R 1 . .
    H H11B 0.1327 0.1387 0.9354 0.073 Uiso calc R 1 . .
    C C7 0.8196(3) 0.3962(5) 0.62789(14) 0.0640(6) Uani d . 1 . .
    H H7 0.8557 0.4572 0.6811 0.077 Uiso calc R 1 . .
    C C6 0.8688(3) 0.5117(6) 0.56292(15) 0.0737(7) Uani d . 1 . .
    H H6 0.9375 0.6484 0.5726 0.088 Uiso calc R 1 . .
    C C12 0.2557(3) 0.0528(6) 1.05069(14) 0.0730(7) Uani d . 1 . .
    H H12A 0.3602 0.0843 1.0812 0.088 Uiso calc R 1 . .
    H H12B 0.2417 -0.1308 1.0455 0.088 Uiso calc R 1 . .
    C C15 0.1300(3) -0.1175(6) 0.75268(15) 0.0782(7) Uani d . 1 . .
    H H15A 0.2028 -0.2020 0.7261 0.117 Uiso calc R 1 . .
    H H15B 0.0302 -0.1140 0.7161 0.117 Uiso calc R 1 . .
    H H15C 0.1228 -0.2083 0.8020 0.117 Uiso calc R 1 . .
    C C13 0.1419(3) 0.1591(7) 1.09933(15) 0.0903(11) Uani d . 1 . .
    H H13A 0.1537 0.3412 1.1040 0.135 Uiso calc R 1 . .
    H H13B 0.1618 0.0843 1.1533 0.135 Uiso calc R 1 . .
    H H13C 0.0382 0.1190 1.0713 0.135 Uiso calc R 1 . .
    O O1 0.5294(2) 0.5042(3) 0.72507(10) 0.0703(5) Uani d . 1 . .
loop_
    _atom_site_aniso_label
    _atom_site_aniso_U_11
    _atom_site_aniso_U_22
    _atom_site_aniso_U_33
    _atom_site_aniso_U_12
    _atom_site_aniso_U_13
    _atom_site_aniso_U_23
    S1 0.0564(3) 0.0427(3) 0.0549(3) 0.0024(3) 0.0162(2) -0.0007(3)
    C1 0.0675(15) 0.0432(14) 0.0836(16) 0.0064(12) 0.0342(13) 0.0086(12)
    C2 0.0520(11) 0.0406(15) 0.0624(12) 0.0054(10) 0.0215(9) 0.0006(10)
    C3 0.0696(15) 0.0641(17) 0.0844(17) -0.0124(13) 0.0249(13) -0.0186(13)
    C4 0.0815(16) 0.094(2) 0.0604(13) 0.006(2) 0.0211(12) -0.0157(18)
    C10 0.0608(13) 0.0537(14) 0.0536(12) 0.0046(11) 0.0156(10) 0.0015(10)
    C9 0.0560(11) 0.0377(14) 0.0538(11) 0.0022(9) 0.0132(9) -0.0009(9)
    C14 0.0575(12) 0.0593(16) 0.0560(12) 0.0035(11) 0.0150(10) 0.0000(10)
    C8 0.0587(12) 0.0409(13) 0.0580(12) 0.0034(10) 0.0184(10) 0.0038(9)
    C5 0.0774(17) 0.078(2) 0.0697(15) 0.0113(15) 0.0353(13) 0.0131(14)
    C11 0.0643(13) 0.0643(19) 0.0554(11) 0.0034(12) 0.0170(10) -0.0006(11)
    C7 0.0638(14) 0.0697(18) 0.0593(13) -0.0104(14) 0.0145(11) -0.0028(12)
    C6 0.0769(17) 0.0720(19) 0.0771(16) -0.0169(14) 0.0270(13) 0.0031(14)
    C12 0.0772(16) 0.084(2) 0.0600(14) 0.0012(15) 0.0203(12) -0.0009(13)
    C15 0.0746(16) 0.0795(19) 0.0805(16) -0.0213(16) 0.0164(13) -0.0149(15)
    C13 0.0885(18) 0.122(3) 0.0676(15) 0.0008(18) 0.0328(14) -0.0044(16)
    O1 0.1012(13) 0.0340(9) 0.0831(10) 0.0008(9) 0.0366(9) 0.0008(8)
_geom_special_details
;
All e.s.d.'s (except the e.s.d. in the dihedral angle between two l.s. planes)
are estimated using the full covariance matrix. The cell e.s.d.'s are taken
into account individually in the estimation of e.s.d.'s in distances, angles
and torsion angles; correlations between e.s.d.'s in cell parameters are only
used when they are defined by crystal symmetry. An approximate (isotropic)
treatment of cell e.s.d.'s is used for estimating e.s.d.'s involving l.s.
planes.
;
loop_
    _geom_bond_atom_site_label_1
    _geom_bond_atom_site_label_2
    _geom_bond_site_symmetry_2
    _geom_bond_distance
    _geom_bond_publ_flag
    S1 O1 . 1.4923(18) ?
    S1 C8 . 1.797(2) ?
    S1 C1 . 1.813(2) ?
    C1 C2 . 1.499(3) ?
    C1 H1A . 0.9700 ?
    C1 H1B . 0.9700 ?
    C2 C7 . 1.372(3) ?
    C2 C3 . 1.378(3) ?
    C3 C4 . 1.382(4) ?
    C3 H3 . 0.9300 ?
    C4 C5 . 1.358(4) ?
    C4 H4 . 0.9300 ?
    C10 C11 . 1.523(3) ?
    C10 C9 . 1.532(3) ?
    C10 H10A . 0.9700 ?
    C10 H10B . 0.9700 ?
    C9 C14 . 1.534(3) ?
    C9 C8 . 1.535(3) ?
    C9 H9 . 0.9800 ?
    C14 C15 . 1.507(3) ?
    C14 H14A . 0.9700 ?
    C14 H14B . 0.9700 ?
    C8 H8A . 0.9700 ?
    C8 H8B . 0.9700 ?
    C5 C6 . 1.360(4) ?
    C5 H5 . 0.9300 ?
    C11 C12 . 1.511(3) ?
    C11 H11A . 0.9700 ?
    C11 H11B . 0.9700 ?
    C7 C6 . 1.382(3) ?
    C7 H7 . 0.9300 ?
    C6 H6 . 0.9300 ?
    C12 C13 . 1.520(3) ?
    C12 H12A . 0.9700 ?
    C12 H12B . 0.9700 ?
    C15 H15A . 0.9600 ?
    C15 H15B . 0.9600 ?
    C15 H15C . 0.9600 ?
    C13 H13A . 0.9600 ?
    C13 H13B . 0.9600 ?
    C13 H13C . 0.9600 ?
loop_
    _geom_angle_atom_site_label_1
    _geom_angle_atom_site_label_2
    _geom_angle_atom_site_label_3
    _geom_angle_site_symmetry_1
    _geom_angle_site_symmetry_3
    _geom_angle
    _geom_angle_publ_flag
    O1 S1 C8 . . 106.19(10) ?
    O1 S1 C1 . . 107.14(11) ?
    C8 S1 C1 . . 96.52(10) ?
    C2 C1 S1 . . 110.21(15) ?
    C2 C1 H1A . . 109.6 ?
    S1 C1 H1A . . 109.6 ?
    C2 C1 H1B . . 109.6 ?
    S1 C1 H1B . . 109.6 ?
    H1A C1 H1B . . 108.1 ?
    C7 C2 C3 . . 117.6(2) ?
    C7 C2 C1 . . 120.3(2) ?
    C3 C2 C1 . . 122.1(2) ?
    C2 C3 C4 . . 121.0(2) ?
    C2 C3 H3 . . 119.5 ?
    C4 C3 H3 . . 119.5 ?
    C5 C4 C3 . . 120.3(2) ?
    C5 C4 H4 . . 119.9 ?
    C3 C4 H4 . . 119.9 ?
    C11 C10 C9 . . 114.60(18) ?
    C11 C10 H10A . . 108.6 ?
    C9 C10 H10A . . 108.6 ?
    C11 C10 H10B . . 108.6 ?
    C9 C10 H10B . . 108.6 ?
    H10A C10 H10B . . 107.6 ?
    C10 C9 C14 . . 113.55(17) ?
    C10 C9 C8 . . 108.82(16) ?
    C14 C9 C8 . . 112.70(16) ?
    C10 C9 H9 . . 107.1 ?
    C14 C9 H9 . . 107.1 ?
    C8 C9 H9 . . 107.1 ?
    C15 C14 C9 . . 115.7(2) ?
    C15 C14 H14A . . 108.3 ?
    C9 C14 H14A . . 108.3 ?
    C15 C14 H14B . . 108.3 ?
    C9 C14 H14B . . 108.3 ?
    H14A C14 H14B . . 107.4 ?
    C9 C8 S1 . . 111.68(15) ?
    C9 C8 H8A . . 109.3 ?
    S1 C8 H8A . . 109.3 ?
    C9 C8 H8B . . 109.3 ?
    S1 C8 H8B . . 109.3 ?
    H8A C8 H8B . . 107.9 ?
    C4 C5 C6 . . 119.9(2) ?
    C4 C5 H5 . . 120.1 ?
    C6 C5 H5 . . 120.1 ?
    C12 C11 C10 . . 112.9(2) ?
    C12 C11 H11A . . 109.0 ?
    C10 C11 H11A . . 109.0 ?
    C12 C11 H11B . . 109.0 ?
    C10 C11 H11B . . 109.0 ?
    H11A C11 H11B . . 107.8 ?
    C2 C7 C6 . . 121.5(2) ?
    C2 C7 H7 . . 119.3 ?
    C6 C7 H7 . . 119.3 ?
    C5 C6 C7 . . 119.8(3) ?
    C5 C6 H6 . . 120.1 ?
    C7 C6 H6 . . 120.1 ?
    C11 C12 C13 . . 113.4(2) ?
    C11 C12 H12A . . 108.9 ?
    C13 C12 H12A . . 108.9 ?
    C11 C12 H12B . . 108.9 ?
    C13 C12 H12B . . 108.9 ?
    H12A C12 H12B . . 107.7 ?
    C14 C15 H15A . . 109.5 ?
    C14 C15 H15B . . 109.5 ?
    H15A C15 H15B . . 109.5 ?
    C14 C15 H15C . . 109.5 ?
    H15A C15 H15C . . 109.5 ?
    H15B C15 H15C . . 109.5 ?
    C12 C13 H13A . . 109.5 ?
    C12 C13 H13B . . 109.5 ?
    H13A C13 H13B . . 109.5 ?
    C12 C13 H13C . . 109.5 ?
    H13A C13 H13C . . 109.5 ?
    H13B C13 H13C . . 109.5 ?
loop_
    _geom_torsion_atom_site_label_1
    _geom_torsion_atom_site_label_2
    _geom_torsion_atom_site_label_3
    _geom_torsion_atom_site_label_4
    _geom_torsion_site_symmetry_1
    _geom_torsion_site_symmetry_2
    _geom_torsion_site_symmetry_3
    _geom_torsion_site_symmetry_4
    _geom_torsion
    _geom_torsion_publ_flag
    O1 S1 C1 C2 . . . . -64.88(19) ?
    C8 S1 C1 C2 . . . . -174.08(17) ?
    S1 C1 C2 C7 . . . . 90.3(2) ?
    S1 C1 C2 C3 . . . . -87.7(2) ?
    C7 C2 C3 C4 . . . . -0.1(4) ?
    C1 C2 C3 C4 . . . . 177.9(2) ?
    C2 C3 C4 C5 . . . . 0.3(4) ?
    C11 C10 C9 C14 . . . . -60.3(3) ?
    C11 C10 C9 C8 . . . . 173.35(18) ?
    C10 C9 C14 C15 . . . . -61.5(2) ?
    C8 C9 C14 C15 . . . . 62.8(2) ?
    C10 C9 C8 S1 . . . . -172.63(15) ?
    C14 C9 C8 S1 . . . . 60.5(2) ?
    O1 S1 C8 C9 . . . . 63.90(17) ?
    C1 S1 C8 C9 . . . . 173.90(16) ?
    C3 C4 C5 C6 . . . . -0.2(4) ?
    C9 C10 C11 C12 . . . . -176.65(19) ?
    C3 C2 C7 C6 . . . . -0.1(4) ?
    C1 C2 C7 C6 . . . . -178.2(2) ?
    C4 C5 C6 C7 . . . . 0.0(4) ?
    C2 C7 C6 C5 . . . . 0.2(4) ?
    C10 C11 C12 C13 . . . . -179.0(2) ?
loop_
    _geom_hbond_atom_site_label_D
    _geom_hbond_atom_site_label_H
    _geom_hbond_atom_site_label_A
    _geom_hbond_site_symmetry_A
    _geom_hbond_distance_DH
    _geom_hbond_distance_HA
    _geom_hbond_distance_DA
    _geom_hbond_angle_DHA
    C8 H8A O1 1_545 0.97 2.39 3.258(3) 149.0
    C1 H1B O1 1_545 0.97 2.49 3.333(3) 144.8
data_global
_journal_date_recd_electronic     2009-10-15
_journal_date_accepted     2009-10-25
_journal_name_full     'Acta Crystallographica, Section E'
_journal_year     2009
_journal_volume     65
_journal_issue     11
_journal_page_first     o2929
_journal_page_last     o2929
_journal_paper_category     QO
_journal_coeditor_code     SI2215
_publ_contact_author_name     'Zhi-Guang Xu'
_publ_contact_author_address
;
School of Chemistry and Environment, South China Normal University, Guangzhou
510006, People's Republic of China
;
_publ_contact_author_email     'chzgxu@scnu.edu.cn'
_publ_contact_author_fax     ?
_publ_contact_author_phone     ?
_publ_section_title
;
Benzyl 2-ethylhexyl sulfoxide
;
loop_
    _publ_author_name
    _publ_author_footnote
    _publ_author_address
    'Zhi-Guang, Xu' .
;
School of Chemistry and Environment, South China Normal University
Guangzhou 510006, People's Republic of China
;
    'Hai-Yang, Liu' .
;
Department of Chemistry, South China University of Technology, Guangzhou 510641,
People's Republic of China
;
    'Guo-Bang, Gu' .
;
Department of Chemistry, South China University of Technology, Guangzhou 510641,
People's Republic of China
;
    'Xuan, Xu' .
;
School of Chemistry and Environment, South China Normal University
Guangzhou 510006, People's Republic of China
;
    'Yun-Xiu, Zeng' .
;
School of Chemistry and Environment, South China Normal University
Guangzhou 510006, People's Republic of China
;
