# Supplementary material for: Benzyl 2-ethyl­hexyl sulfoxide
Source: Acta Crystallogr Sect E Struct Rep Online. 2009 Oct 31;65(Pt 11):o2929. doi: 10.1107/S1600536809044328 (PMC2971211; doi:10.1107/S1600536809044328)
Supplement: Supplementary file 2 [file e-65-o2929-Isup2.hkl]

# 
# h,k,l, Fc-squared, Fo-squared, sigma(Fo-squared) and status flag 
# 
data_I
_shelx_title ' c in P2(1)' 
_shelx_refln_list_code          4 
_shelx_F_calc_maximum       94.39 
_exptl_crystal_F_000       410.00 
_reflns_d_resolution_high  0.7503 
 
loop_ 
 _symmetry_equiv_pos_as_xyz 
 'x, y, z' 
 '-x, y+1/2, -z' 
 
_cell_length_a     8.8322 
_cell_length_b     5.2321 
_cell_length_c    16.5877 
_cell_angle_alpha  90.000 
_cell_angle_beta  102.005 
_cell_angle_gamma  90.000 
 
_shelx_F_squared_multiplier     1.000 
 
loop_ 
 _refln_index_h 
 _refln_index_k 
 _refln_index_l 
 _refln_F_squared_calc 
 _refln_F_squared_meas 
 _refln_F_squared_sigma 
 _refln_observed_status 
   0  -6   0       44.32       45.77      4.35 o 
   1  -6   0       25.34       27.26      3.70 o 
   2  -6   0       11.75        6.51      2.29 o 
   3  -6   0        6.53        6.13      2.34 o 
   4  -6   0        8.48        8.11      2.73 o 
   1  -5   0        2.41        3.04      1.11 o 
   2  -5   0       17.44       17.80      2.78 o 
   3  -5   0       15.58       14.43      2.78 o 
   4  -5   0        1.66        1.74      1.50 o 
   5  -5   0        4.47        3.40      2.00 o 
   6  -5   0        7.72        5.99      2.19 o 
   7  -5   0        3.37        3.84      2.31 o 
   0  -4   0       65.06       64.85      3.74 o 
   1  -4   0      160.51      156.69      4.09 o 
   2  -4   0      206.76      199.71      9.98 o 
   3  -4   0       95.24       95.93      4.98 o 
   4  -4   0      103.53      102.11      3.84 o 
   5  -4   0       60.83       54.09      2.92 o 
   6  -4   0        2.36        2.82      1.18 o 
   7  -4   0        4.27        4.84      1.38 o 
   8  -4   0       12.35        8.89      5.02 o 
   9  -4   0        5.86        4.54      2.35 o 
   1  -3   0       12.56       12.40      1.09 o 
   2  -3   0       59.72       61.64      2.24 o 
   3  -3   0       17.01       18.90      3.90 o 
   4  -3   0       25.85       22.58      4.77 o 
   5  -3   0       25.65       18.66      4.47 o 
   6  -3   0       17.69       15.60      2.24 o 
   7  -3   0       20.56       17.78      1.81 o 
   8  -3   0       10.59        7.09      1.43 o 
   9  -3   0        0.12        0.04      1.47 o 
  10  -3   0        0.07       -1.10      1.53 o 
   0  -2   0     1541.28     1557.80     22.47 o 
   1  -2   0      522.07      560.75      5.77 o 
   2  -2   0       54.97       63.18      2.00 o 
   3  -2   0      132.87      133.84      3.12 o 
   4  -2   0      231.76      214.39      4.48 o 
   5  -2   0      135.84      128.21      3.39 o 
   6  -2   0       33.48       29.38      1.81 o 
   7  -2   0       22.30       21.85      3.30 o 
   8  -2   0       12.58       13.18      2.20 o 
   9  -2   0       18.02       16.20      2.63 o 
  10  -2   0        7.20        6.68      2.22 o 
   1  -1   0     2206.48     2165.36     16.93 o 
   2  -1   0     1076.87     1086.00     11.53 o 
   3  -1   0      247.36      238.32      7.27 o 
   4  -1   0      679.62      695.20      8.55 o 
   5  -1   0       11.35       12.91      1.02 o 
   6  -1   0       16.25       13.81      1.16 o 
   7  -1   0       18.03       17.04      1.37 o 
   8  -1   0       46.32       49.05      3.33 o 
   9  -1   0       32.28       29.97      2.95 o 
  10  -1   0        4.24        7.13      2.01 o 
   1   0   0     2071.68     2117.28     29.76 o 
   2   0   0      796.19      790.90      8.08 o 
   3   0   0     1478.43     1448.97     14.46 o 
   4   0   0       95.76       86.28      2.13 o 
   5   0   0      454.71      429.31      5.76 o 
   6   0   0      524.18      519.74     10.62 o 
   7   0   0       47.51       39.96      2.63 o 
   8   0   0       29.56       32.19      2.61 o 
   9   0   0        6.87        4.69      1.55 o 
  10   0   0        0.00       -0.99      0.99 o 
   1   1   0     2203.46     2207.00     29.48 o 
   2   1   0     1081.03     1102.47     10.97 o 
   3   1   0      246.00      242.67      5.37 o 
   4   1   0      675.38      713.82      7.72 o 
   5   1   0       11.47       11.72      1.37 o 
   6   1   0       15.35       14.29      1.61 o 
   7   1   0       17.48       18.07      1.96 o 
   8   1   0       46.14       46.54      3.13 o 
   9   1   0       31.84       28.07      2.82 o 
  10   1   0        4.05        2.70      1.54 o 
   2   2   0       60.74       68.34      1.21 o 
   3   2   0      140.94      155.19      2.60 o 
   4   2   0      230.36      243.07      3.29 o 
   5   2   0      132.47      134.86      4.74 o 
   6   2   0       31.78       35.77      2.52 o 
   7   2   0       21.37       21.62      2.32 o 
   8   2   0       12.42       12.53      2.06 o 
   9   2   0       18.32       17.33      2.45 o 
  10   2   0        7.41        7.14      2.00 o 
   2   3   0       60.29       56.63      1.96 o 
   3   3   0       17.26       23.13      2.44 o 
   4   3   0       25.39       21.20      2.24 o 
   5   3   0       26.00       26.42      2.53 o 
   6   3   0       18.39       17.96      2.27 o 
   7   3   0       20.61       15.61      2.32 o 
   8   3   0       10.56       10.22      2.19 o 
   9   3   0        0.08        0.46      1.39 o 
   3   4   0       94.67      105.02      4.91 o 
   4   4   0      103.85      111.45      5.24 o 
   5   4   0       61.73       71.71      4.44 o 
   6   4   0        2.40        2.73      1.66 o 
   7   4   0        4.42        7.61      2.10 o 
   8   4   0       12.57       16.14      2.85 o 
   3   5   0       15.54       13.54      2.31 o 
   4   5   0        1.78        3.19      1.60 o 
   5   5   0        4.67        7.71      2.21 o 
   6   5   0        7.87       11.32      2.60 o 
   7   5   0        3.31        3.08      1.95 o 
   1   6   0       25.05       17.28      2.25 o 
   2   6   0       11.99       11.95      2.23 o 
   3   6   0        6.52        6.91      2.06 o 
   4   6   0        8.38        5.24      2.06 o 
   5   6   0        9.87       14.39      2.94 o 
  -4  -6   1        2.24       -0.43      1.62 o 
  -3  -6   1        2.10        2.30      1.90 o 
  -2  -6   1        1.10        0.49      1.65 o 
  -1  -6   1        3.24        4.15      2.07 o 
   0  -6   1        3.96        3.52      1.41 o 
   1  -6   1        0.22       -0.56      1.56 o 
   2  -6   1        2.30        1.81      1.92 o 
   3  -6   1       14.68       14.62      3.21 o 
   4  -6   1        8.40        4.76      2.51 o 
  -7  -5   1        7.58        8.36      2.55 o 
  -6  -5   1       13.31       12.43      2.94 o 
  -5  -5   1       21.82       20.07      3.37 o 
  -4  -5   1       24.12       20.77      3.16 o 
  -3  -5   1       30.88       34.38      3.77 o 
  -2  -5   1       38.76       39.11      3.79 o 
  -1  -5   1       44.97       45.92      2.62 o 
   0  -5   1       33.37       32.27      2.32 o 
   1  -5   1       51.82       53.44      2.75 o 
   2  -5   1       66.20       72.08      4.76 o 
   3  -5   1       24.84       25.81      3.38 o 
   4  -5   1       11.90        8.83      2.36 o 
   5  -5   1       16.29       13.05      2.04 o 
   6  -5   1        6.02        3.19      1.94 o 
   7  -5   1        4.18        4.53      2.32 o 
  -9  -4   1        1.31        0.26      1.87 o 
  -8  -4   1        4.04        2.87      2.06 o 
  -7  -4   1        4.71        3.53      1.34 o 
  -6  -4   1        0.84        0.93      1.00 o 
  -5  -4   1       12.50        9.29      1.53 o 
  -4  -4   1       25.98       19.61      4.37 o 
  -3  -4   1       29.94       25.41      2.86 o 
  -2  -4   1        6.36        7.92      1.81 o 
  -1  -4   1       10.71       10.89      2.35 o 
   0  -4   1       53.46       60.43      5.28 o 
   1  -4   1       27.34       24.50      1.74 o 
   2  -4   1       24.80       23.34      1.85 o 
   3  -4   1       17.38       18.58      1.82 o 
   4  -4   1        5.83        6.18      3.10 o 
   5  -4   1       11.48        9.88      2.21 o 
   6  -4   1        0.31        0.75      1.46 o 
   7  -4   1        2.03        2.59      1.85 o 
   8  -4   1       11.02        9.35      1.85 o 
   9  -4   1        3.71        4.98      1.73 o 
 -10  -3   1        4.54        3.81      2.04 o 
  -9  -3   1        9.47        6.52      2.16 o 
  -8  -3   1       55.22       49.87      2.79 o 
  -7  -3   1       31.74       32.00      2.22 o 
  -6  -3   1        1.84        1.52      0.82 o 
  -5  -3   1       55.21       52.33      2.44 o 
  -4  -3   1      153.59      151.38      3.93 o 
  -3  -3   1      232.54      230.84      8.49 o 
  -2  -3   1      193.29      178.20      3.99 o 
  -1  -3   1      227.29      228.75      6.97 o 
   0  -3   1      482.30      532.41      7.58 o 
   1  -3   1      384.78      423.92      6.48 o 
   2  -3   1       98.21       98.48      2.27 o 
   3  -3   1      111.91      105.44      5.64 o 
   4  -3   1       35.92       35.99      3.17 o 
   5  -3   1      103.77       94.22      3.69 o 
   6  -3   1       40.71       33.48      2.22 o 
   7  -3   1        1.94        1.34      0.95 o 
   8  -3   1        2.71        2.51      1.90 o 
   9  -3   1        3.24        2.57      1.89 o 
  10  -3   1        1.36        0.21      1.90 o 
 -10  -2   1        1.50        0.65      1.40 o 
  -9  -2   1        0.01        0.65      1.22 o 
  -8  -2   1       15.30       15.76      1.63 o 
  -7  -2   1       49.96       45.94      2.27 o 
  -6  -2   1       26.15       24.77      1.66 o 
  -5  -2   1       53.67       51.81      2.07 o 
  -4  -2   1       77.12       77.91      2.41 o 
  -3  -2   1      286.53      283.60      7.02 o 
  -2  -2   1       14.27       13.91      1.08 o 
  -1  -2   1       76.93       79.84      2.70 o 
   0  -2   1      194.13      180.38      8.54 o 
   1  -2   1      792.08      807.35     24.03 o 
   2  -2   1       61.06       62.93      3.18 o 
   3  -2   1      167.07      154.64      3.46 o 
   4  -2   1      349.80      334.87      5.75 o 
   5  -2   1      111.74      110.07      3.18 o 
   6  -2   1       12.59        8.72      1.19 o 
   7  -2   1       33.31       29.25      1.99 o 
   8  -2   1       27.22       28.26      3.07 o 
   9  -2   1       15.04       13.13      2.57 o 
  10  -2   1        8.09       10.84      2.70 o 
 -11  -1   1        2.18        4.70      2.01 o 
 -10  -1   1        4.67        5.17      1.83 o 
  -9  -1   1       18.76       18.48      2.43 o 
  -8  -1   1       16.55       16.10      2.09 o 
  -7  -1   1      101.97       88.90      2.79 o 
  -6  -1   1      162.09      148.60      3.39 o 
  -5  -1   1      171.66      165.59      3.38 o 
  -4  -1   1      592.06      572.01      7.29 o 
  -3  -1   1      725.63      671.38      7.90 o 
  -2  -1   1     1518.63     1520.19     15.38 o 
  -1  -1   1      298.38      305.35      3.88 o 
   0  -1   1     2757.83     2780.85     76.14 o 
   1  -1   1     8908.83     8886.26     73.10 o 
   2  -1   1      737.85      715.78      8.21 o 
   3  -1   1      301.65      313.35      5.17 o 
   4  -1   1      416.50      399.80      5.78 o 
   5  -1   1       56.30       57.84      1.98 o 
   6  -1   1      166.65      154.70      3.56 o 
   7  -1   1       79.23       85.62      4.15 o 
   8  -1   1        7.33        6.73      1.62 o 
   9  -1   1        9.38       10.95      2.19 o 
  10  -1   1        3.96        3.20      1.63 o 
 -11   0   1        3.23        3.02      1.62 o 
 -10   0   1        0.75        0.10      1.09 o 
  -9   0   1        0.03        0.47      0.94 o 
  -8   0   1       76.70       77.93      3.88 o 
  -7   0   1       45.20       42.39      2.68 o 
  -6   0   1       59.15       58.90      1.88 o 
  -5   0   1       56.30       53.43      2.63 o 
  -4   0   1       36.72       38.11      1.32 o 
  -3   0   1        3.96        4.85      0.69 o 
  -2   0   1       14.82       15.60      0.56 o 
  -1   0   1        0.12       -0.16      0.16 o 
   1   0   1       15.74       14.97      0.86 o 
   2   0   1        1.17        2.35      0.29 o 
   3   0   1      223.51      217.53      4.73 o 
   4   0   1       48.30       48.66      1.41 o 
   5   0   1       48.83       48.39      1.53 o 
   6   0   1       67.72       58.19      2.95 o 
   7   0   1        4.21        4.09      1.18 o 
   8   0   1        6.82        7.43      1.57 o 
   9   0   1       35.79       29.53      2.84 o 
  10   0   1       19.55       18.49      2.64 o 
 -10   1   1        4.65        2.12      1.43 o 
  -9   1   1       19.61       24.83      2.63 o 
  -8   1   1       17.50       17.08      2.06 o 
  -7   1   1      100.77       95.12      4.12 o 
  -6   1   1      160.20      148.48      4.86 o 
  -5   1   1      171.56      170.59      3.94 o 
  -4   1   1      586.60      591.32     18.54 o 
  -3   1   1      731.03      730.20      7.71 o 
  -2   1   1     1552.19     1583.07     19.55 o 
  -1   1   1      308.55      313.00      6.77 o 
   1   1   1     8889.63     8986.56    125.52 o 
   2   1   1      720.11      690.78     11.14 o 
   3   1   1      313.33      322.22      6.47 o 
   4   1   1      427.04      433.25      8.55 o 
   5   1   1       54.65       61.81      2.80 o 
   6   1   1      165.51      155.15      5.03 o 
   7   1   1       78.97       70.73      3.53 o 
   8   1   1        6.86        4.76      1.43 o 
   9   1   1        9.31        9.67      1.93 o 
  10   1   1        4.06        2.87      1.50 o 
 -10   2   1        1.41        0.33      1.17 o 
  -9   2   1        0.01       -0.04      1.17 o 
  -8   2   1       15.08       14.68      2.18 o 
  -7   2   1       49.56       51.37      3.27 o 
  -6   2   1       26.50       25.54      2.19 o 
  -5   2   1       53.86       64.66      3.25 o 
  -4   2   1       77.03       86.64      1.76 o 
  -3   2   1      287.08      304.88      4.27 o 
  -2   2   1       13.89       13.18      0.64 o 
  -1   2   1       75.43       76.39      2.32 o 
   2   2   1       59.47       59.34      2.58 o 
   3   2   1      171.55      178.26      2.99 o 
   4   2   1      348.23      347.52      7.91 o 
   5   2   1      109.75      112.88      4.24 o 
   6   2   1       13.72       14.15      1.81 o 
   7   2   1       32.97       32.89      2.63 o 
   8   2   1       27.09       29.46      2.78 o 
   9   2   1       15.18       16.46      2.45 o 
  10   2   1        7.79        6.96      2.08 o 
  -9   3   1        9.61       13.20      2.56 o 
  -8   3   1       55.46       56.02      4.03 o 
  -7   3   1       31.74       36.69      3.09 o 
  -6   3   1        1.36        2.05      1.23 o 
  -5   3   1       53.21       62.69      3.79 o 
  -4   3   1      152.25      173.53      6.12 o 
  -3   3   1      229.49      246.86      4.41 o 
  -2   3   1      192.78      186.48     15.05 o 
  -1   3   1      232.32      220.76      5.19 o 
   2   3   1      100.09      108.02      4.19 o 
   3   3   1      110.72      114.65      2.66 o 
   4   3   1       35.49       36.36      2.66 o 
   5   3   1      104.07      106.70      4.64 o 
   6   3   1       39.47       41.65      3.06 o 
   7   3   1        1.77        1.16      1.07 o 
   8   3   1        2.74        1.61      1.34 o 
   9   3   1        3.19        3.20      1.70 o 
  -8   4   1        3.92        2.02      1.65 o 
  -7   4   1        4.72        5.70      1.98 o 
  -6   4   1        0.88        1.55      1.41 o 
  -5   4   1       12.46       13.33      2.39 o 
  -4   4   1       25.85       25.83      2.87 o 
  -3   4   1       29.94       29.76      1.98 o 
  -2   4   1        6.60        5.43      1.24 o 
  -1   4   1       10.95       10.63      1.50 o 
   3   4   1       17.36       23.07      2.50 o 
   4   4   1        5.63        8.88      1.91 o 
   5   4   1       11.99       13.22      2.25 o 
   6   4   1        0.41        0.70      1.30 o 
   7   4   1        1.99        4.80      1.81 o 
   8   4   1       10.99       13.72      2.60 o 
  -7   5   1        7.61        8.08      2.57 o 
  -6   5   1       13.43       12.27      2.76 o 
  -5   5   1       22.69       25.95      3.27 o 
  -4   5   1       24.40       26.04      3.13 o 
  -3   5   1       30.83       28.20      2.99 o 
  -2   5   1       40.16       35.18      2.73 o 
   2   5   1       68.13       63.25      3.91 o 
   3   5   1       26.21       22.04      2.67 o 
   4   5   1       11.77        9.83      2.21 o 
   5   5   1       16.51       14.54      2.60 o 
   6   5   1        6.21        5.53      2.15 o 
   7   5   1        4.25        7.91      2.30 o 
  -5   6   1        9.31        4.92      2.22 o 
  -4   6   1        2.24        0.75      1.76 o 
  -3   6   1        2.09        1.04      1.58 o 
  -1   6   1        3.30        3.30      1.55 o 
  -4  -6   2        7.49        9.05      2.76 o 
  -3  -6   2        8.38        8.37      2.55 o 
  -2  -6   2       11.95       12.84      2.90 o 
  -1  -6   2        8.10       10.36      2.70 o 
   0  -6   2       10.46       10.43      2.62 o 
   1  -6   2       20.83       20.90      3.35 o 
   2  -6   2       18.14       14.82      3.23 o 
   3  -6   2        6.22        4.47      2.41 o 
   4  -6   2        3.47        4.07      2.29 o 
  -7  -5   2        7.07        4.01      2.20 o 
  -6  -5   2        1.68       -0.74      1.61 o 
  -5  -5   2        3.89        3.48      1.83 o 
  -4  -5   2        4.52        2.68      1.65 o 
  -3  -5   2        7.83        6.91      2.20 o 
  -2  -5   2       10.89        8.83      2.28 o 
  -1  -5   2       14.10       13.10      2.45 o 
   0  -5   2       10.14       11.46      1.62 o 
   1  -5   2        8.17        8.22      1.47 o 
   2  -5   2       16.35       21.63      3.14 o 
   3  -5   2       17.36       19.79      3.22 o 
   4  -5   2       39.85       39.13      4.11 o 
   5  -5   2       21.74       17.14      2.30 o 
   6  -5   2       10.47        9.00      1.94 o 
   7  -5   2        5.95        5.82      1.88 o 
  -9  -4   2        3.27        2.16      2.02 o 
  -8  -4   2       14.55       14.51      2.85 o 
  -7  -4   2       54.44       51.89      4.40 o 
  -6  -4   2       14.53       10.70      2.27 o 
  -5  -4   2       20.00       17.73      2.08 o 
  -4  -4   2       84.32       77.61      3.16 o 
  -3  -4   2       49.73       42.54      3.51 o 
  -2  -4   2      160.36      154.84      6.07 o 
  -1  -4   2      220.85      224.85      5.02 o 
   0  -4   2       56.82       55.73      2.78 o 
   1  -4   2       97.28       91.43      3.12 o 
   2  -4   2       61.64       53.12      2.30 o 
   3  -4   2       60.71       55.06      2.83 o 
   4  -4   2       48.97       50.38      2.78 o 
   5  -4   2       20.16       17.34      3.35 o 
   6  -4   2        9.46        5.17      1.81 o 
   7  -4   2        2.95        2.44      1.35 o 
   8  -4   2        0.88        0.77      1.29 o 
   9  -4   2        0.97       -1.17      2.01 o 
  -9  -3   2        0.76        1.67      1.20 o 
  -8  -3   2        7.14        6.22      2.66 o 
  -7  -3   2       22.06       20.13      1.85 o 
  -6  -3   2        1.02        1.23      0.77 o 
  -5  -3   2      146.21      134.46      4.54 o 
  -4  -3   2      106.54       99.82      3.10 o 
  -3  -3   2       61.85       52.05      3.43 o 
  -2  -3   2      142.25      129.48      4.89 o 
  -1  -3   2       44.40       44.66      1.85 o 
   0  -3   2       56.04       65.66      2.23 o 
   1  -3   2      367.03      369.79     10.13 o 
   2  -3   2      198.84      196.77      4.13 o 
   3  -3   2       81.79       77.26      3.57 o 
   4  -3   2       12.93       10.71      1.36 o 
   5  -3   2       35.69       33.59      4.11 o 
   6  -3   2       26.55       25.32      4.08 o 
   7  -3   2        2.03        3.15      1.16 o 
   8  -3   2       12.86       12.30      2.05 o 
   9  -3   2       12.71        9.86      2.66 o 
 -11  -2   2        3.77        2.49      1.95 o 
 -10  -2   2        7.20        6.85      2.05 o 
  -9  -2   2       20.36       15.77      2.42 o 
  -8  -2   2       61.79       58.41      3.63 o 
  -7  -2   2       81.88       79.72      6.01 o 
  -6  -2   2      150.14      133.99      3.55 o 
  -5  -2   2        0.96        1.09      0.51 o 
  -4  -2   2      179.88      176.82      3.69 o 
  -3  -2   2      541.54      535.73      9.53 o 
  -2  -2   2       57.07       57.49      1.77 o 
  -1  -2   2        7.91        6.87      1.03 o 
   0  -2   2      138.83      133.45      4.51 o 
   1  -2   2      228.41      250.38      3.39 o 
   2  -2   2      347.85      354.56      8.22 o 
   3  -2   2       35.34       32.01      1.58 o 
   4  -2   2       25.81       26.60      1.57 o 
   5  -2   2       25.90       26.06      1.81 o 
   6  -2   2       33.58       34.03      1.99 o 
   7  -2   2       14.61       12.75      1.49 o 
   8  -2   2        0.07        1.56      1.36 o 
   9  -2   2        2.94        2.67      1.78 o 
  10  -2   2        0.79        1.54      1.81 o 
 -11  -1   2        1.94        2.18      1.67 o 
 -10  -1   2        2.36        1.15      1.46 o 
  -9  -1   2       12.54       12.64      2.06 o 
  -8  -1   2        2.30        2.65      1.06 o 
  -7  -1   2      115.92      113.68      3.27 o 
  -6  -1   2       86.45       81.37      2.42 o 
  -5  -1   2       69.56       68.40      2.03 o 
  -4  -1   2       35.26       31.29      1.25 o 
  -3  -1   2      903.79      895.58      9.88 o 
  -2  -1   2      300.68      306.92      6.95 o 
  -1  -1   2       72.76       70.13      1.33 o 
   0  -1   2      509.14      509.91      7.78 o 
   1  -1   2      323.05      299.59      3.14 o 
   2  -1   2      328.29      306.18      6.31 o 
   3  -1   2      211.00      205.69      3.60 o 
   4  -1   2      148.29      148.47      3.14 o 
   5  -1   2       93.75       84.09      2.43 o 
   6  -1   2       52.32       50.66      2.04 o 
   7  -1   2       50.50       53.73      3.39 o 
   8  -1   2       21.25       22.65      2.62 o 
   9  -1   2       10.56       17.94      2.58 o 
  10  -1   2       19.05       19.21      2.92 o 
 -11   0   2        4.97        3.90      1.71 o 
 -10   0   2        9.69       10.96      2.17 o 
  -9   0   2        9.22        7.54      1.65 o 
  -8   0   2        0.24        0.40      0.82 o 
  -7   0   2       21.44       23.95      2.08 o 
  -6   0   2      307.73      267.63      4.44 o 
  -5   0   2      541.97      525.22     13.62 o 
  -4   0   2      380.49      384.88      4.97 o 
  -3   0   2     1243.43     1237.80     12.50 o 
  -2   0   2     1856.13     1878.43     17.98 o 
  -1   0   2        2.15        2.81      0.36 o 
   0   0   2      300.96      302.10      2.96 o 
   1   0   2     5771.22     5674.25     65.75 o 
   2   0   2     5740.21     5616.28     52.58 o 
   3   0   2     1157.17     1116.58     11.47 o 
   4   0   2        1.77        3.27      2.63 o 
   5   0   2        1.35        0.71      0.40 o 
   6   0   2      104.51      106.10      4.10 o 
   7   0   2       90.74       81.89      3.90 o 
   8   0   2       14.29       15.35      2.09 o 
   9   0   2        2.76        3.97      1.49 o 
  10   0   2        2.57        1.50      1.57 o 
 -11   1   2        1.93        0.29      1.37 o 
 -10   1   2        2.35       -0.02      1.04 o 
  -9   1   2       12.50       10.12      1.87 o 
  -8   1   2        2.32        2.95      1.18 o 
  -7   1   2      116.31      127.97      4.77 o 
  -6   1   2       87.23       87.88      3.67 o 
  -5   1   2       69.93       78.41      1.83 o 
  -4   1   2       35.62       37.69      1.11 o 
  -3   1   2      911.51      940.46      9.75 o 
  -2   1   2      306.80      313.35      6.65 o 
  -1   1   2       69.07       67.95      2.31 o 
   0   1   2      516.24      498.50      9.98 o 
   1   1   2      331.67      312.64      5.41 o 
   2   1   2      330.54      321.89      5.98 o 
   3   1   2      211.48      201.14      4.68 o 
   4   1   2      144.83      146.37      4.16 o 
   5   1   2       91.98       82.41      3.28 o 
   6   1   2       51.82       48.89      2.73 o 
   7   1   2       49.92       50.92      3.09 o 
   8   1   2       20.89       20.56      2.32 o 
   9   1   2       10.51        9.61      2.01 o 
  10   1   2       18.94       19.53      2.81 o 
 -10   2   2        6.91        8.65      2.06 o 
  -9   2   2       20.36       21.99      2.70 o 
  -8   2   2       63.82       73.19      4.14 o 
  -7   2   2       81.84       94.86      4.45 o 
  -6   2   2      148.54      149.49      5.39 o 
  -5   2   2        1.59        0.42      0.83 o 
  -4   2   2      172.78      192.73      5.65 o 
  -3   2   2      537.24      562.26     13.78 o 
  -2   2   2       62.14       66.58      5.87 o 
  -1   2   2        7.18        5.64      0.79 o 
   1   2   2      219.43      241.24      5.45 o 
   2   2   2      338.56      355.78      7.32 o 
   3   2   2       32.87       31.40      1.17 o 
   4   2   2       26.69       33.03      2.09 o 
   5   2   2       26.98       24.92      2.03 o 
   6   2   2       32.90       35.37      2.52 o 
   7   2   2       14.06       11.84      1.81 o 
   8   2   2        0.09       -0.04      0.95 o 
   9   2   2        2.84        2.59      1.46 o 
  10   2   2        0.77        0.98      1.49 o 
  -9   3   2        0.77       -0.30      1.34 o 
  -8   3   2        7.10        6.93      1.98 o 
  -7   3   2       22.19       23.44      2.74 o 
  -6   3   2        0.98        1.51      1.17 o 
  -5   3   2      144.90      152.69      5.99 o 
  -4   3   2      106.30      118.78      2.76 o 
  -3   3   2       61.31       62.55      2.61 o 
  -2   3   2      140.92      141.61      2.76 o 
  -1   3   2       46.64       52.11      2.84 o 
   2   3   2      199.85      200.78      5.79 o 
   3   3   2       81.65       77.16      3.53 o 
   4   3   2       13.47       10.37      1.59 o 
   5   3   2       36.99       34.61      2.66 o 
   6   3   2       26.86       27.68      2.57 o 
   7   3   2        2.06        1.68      1.23 o 
   8   3   2       12.91       12.24      2.23 o 
   9   3   2       12.72       11.22      2.38 o 
  -8   4   2       14.31       22.77      3.24 o 
  -7   4   2       54.45       64.45      4.66 o 
  -6   4   2       14.26       14.70      2.59 o 
  -5   4   2       20.84       21.67      2.83 o 
  -4   4   2       85.73       88.44      4.84 o 
  -3   4   2       48.75       54.46      2.92 o 
  -2   4   2      161.32      168.55      5.35 o 
  -1   4   2      224.05      219.91      4.37 o 
   2   4   2       62.56       59.48      3.41 o 
   3   4   2       62.81       64.91      3.67 o 
   4   4   2       50.00       52.98      3.55 o 
   5   4   2       19.91       21.33      2.56 o 
   6   4   2        9.49        7.52      1.85 o 
   7   4   2        3.04        5.61      1.92 o 
   8   4   2        0.95        1.39      1.62 o 
  -7   5   2        7.11        5.02      2.30 o 
  -6   5   2        1.70        2.00      1.82 o 
  -5   5   2        3.91        3.57      1.93 o 
  -4   5   2        4.32        3.20      1.69 o 
  -2   5   2       11.40        7.75      1.68 o 
  -1   5   2       14.51       10.69      1.96 o 
   2   5   2       15.50       17.76      2.30 o 
   3   5   2       16.93       15.54      2.34 o 
   4   5   2       39.68       48.94      3.71 o 
   5   5   2       21.95       18.96      2.74 o 
   6   5   2       10.82       11.76      2.49 o 
   7   5   2        5.98        8.67      2.36 o 
  -5   6   2       16.52       18.67      3.09 o 
  -4   6   2        7.45        6.75      2.14 o 
  -3   6   2        8.20        7.34      2.06 o 
  -1   6   2        8.33        7.68      1.97 o 
   0   6   2       10.21        8.18      2.04 o 
  -4  -6   3        4.32        5.24      2.44 o 
  -3  -6   3        3.97        0.51      1.55 o 
  -2  -6   3        2.71        3.46      1.94 o 
  -1  -6   3        7.59        9.26      2.61 o 
   2  -6   3        3.30        7.45      2.46 o 
   3  -6   3        2.61        4.86      2.23 o 
   4  -6   3        5.05        2.45      2.12 o 
  -7  -5   3        7.07        7.43      2.38 o 
  -6  -5   3        8.27        9.17      2.58 o 
  -5  -5   3       17.38       18.76      3.16 o 
  -4  -5   3       26.59       29.09      3.61 o 
  -3  -5   3       14.71       12.21      2.52 o 
  -2  -5   3        8.11        9.84      2.37 o 
  -1  -5   3       24.90       25.91      3.08 o 
   0  -5   3       23.35       18.46      2.62 o 
   1  -5   3        5.75        7.21      2.07 o 
   2  -5   3        8.22        7.96      2.27 o 
   3  -5   3       12.16        6.87      2.19 o 
   4  -5   3       17.14       17.47      3.14 o 
   5  -5   3       11.67       12.87      2.08 o 
   6  -5   3        0.03        1.36      1.31 o 
   7  -5   3        0.44        0.98      1.49 o 
  -9  -4   3        2.75        0.72      1.70 o 
  -8  -4   3        2.43        3.02      1.91 o 
  -7  -4   3       26.89       21.60      3.19 o 
  -6  -4   3       21.12       17.73      2.83 o 
  -5  -4   3       29.05       21.66      2.89 o 
  -4  -4   3       99.90       91.43      4.99 o 
  -3  -4   3       80.13       76.92      4.41 o 
  -2  -4   3       84.13       83.10      4.47 o 
  -1  -4   3      158.41      160.64      6.03 o 
   0  -4   3       73.94       73.54      2.81 o 
   1  -4   3       80.74       85.53      2.98 o 
   2  -4   3      120.73      127.98      5.74 o 
   3  -4   3       71.66       70.58      6.57 o 
   4  -4   3       32.76       41.00      2.70 o 
   5  -4   3       35.07       34.33      2.61 o 
   6  -4   3       17.27       12.96      1.92 o 
   7  -4   3        4.12        5.72      1.58 o 
   8  -4   3        6.32        8.49      1.90 o 
  -9  -3   3        7.52        7.18      2.31 o 
  -8  -3   3       17.44       16.55      1.82 o 
  -7  -3   3       52.28       52.91      2.64 o 
  -6  -3   3       99.11       96.57      5.28 o 
  -5  -3   3       40.21       39.92      2.03 o 
  -4  -3   3       11.42       12.42      3.29 o 
  -3  -3   3      125.40      119.93      3.20 o 
  -2  -3   3      109.81      105.01      4.29 o 
  -1  -3   3       79.28       78.74      3.59 o 
   0  -3   3      169.70      170.25      4.43 o 
   1  -3   3       60.28       63.81      3.01 o 
   2  -3   3      122.66      121.99      2.75 o 
   3  -3   3       64.97       65.35      2.70 o 
   4  -3   3        9.75        7.59      1.23 o 
   5  -3   3        6.31        5.82      1.19 o 
   6  -3   3       20.46       22.92      2.03 o 
   7  -3   3        2.54        1.22      1.35 o 
   8  -3   3        1.18        0.41      1.56 o 
   9  -3   3        1.17        2.30      2.00 o 
 -11  -2   3        0.44        0.32      1.65 o 
 -10  -2   3        1.24        0.77      1.41 o 
  -9  -2   3        4.70        2.57      1.41 o 
  -8  -2   3        9.33       10.18      1.40 o 
  -7  -2   3        9.88       10.07      1.24 o 
  -6  -2   3       42.11       37.86      1.82 o 
  -5  -2   3       26.11       22.17      2.10 o 
  -4  -2   3       69.32       71.26      2.19 o 
  -3  -2   3      161.74      157.33      3.19 o 
  -2  -2   3       55.10       54.27      1.70 o 
  -1  -2   3       40.34       37.99      2.05 o 
   0  -2   3       65.81       66.26      2.56 o 
   1  -2   3      123.48      129.85      3.03 o 
   2  -2   3      370.55      369.05      8.45 o 
   3  -2   3      413.75      405.15      6.31 o 
   4  -2   3      201.42      190.17      4.26 o 
   5  -2   3       35.53       33.82      1.87 o 
   6  -2   3       23.59       24.04      1.83 o 
   7  -2   3       46.88       44.25      4.38 o 
   8  -2   3       20.94       20.45      2.87 o 
   9  -2   3       10.11        8.80      2.39 o 
  10  -2   3       10.37       14.24      3.09 o 
 -11  -1   3        5.04        2.04      1.69 o 
 -10  -1   3        8.02       10.75      2.18 o 
  -9  -1   3       23.25       19.82      2.35 o 
  -8  -1   3       14.49       12.51      1.76 o 
  -7  -1   3       48.79       44.45      3.59 o 
  -6  -1   3      130.58      118.04      2.93 o 
  -5  -1   3      327.11      304.94      4.84 o 
  -4  -1   3      147.01      145.57      2.80 o 
  -3  -1   3      292.97      273.65      3.88 o 
  -2  -1   3      332.33      332.25      4.16 o 
  -1  -1   3      941.59      943.44     13.63 o 
   0  -1   3      518.64      483.50     24.19 o 
   1  -1   3      479.10      504.84     14.15 o 
   2  -1   3      244.28      230.10      3.73 o 
   3  -1   3      570.50      591.37     10.41 o 
   4  -1   3       26.24       30.24      1.08 o 
   5  -1   3       39.43       42.71      1.88 o 
   6  -1   3       10.09        9.30      1.06 o 
   7  -1   3       13.82        9.76      1.84 o 
   8  -1   3        2.44        3.65      1.54 o 
   9  -1   3        0.91        2.36      1.49 o 
  10  -1   3        0.67        1.52      1.62 o 
 -11   0   3        0.23        0.50      1.30 o 
 -10   0   3        0.24       -0.09      1.11 o 
  -9   0   3        2.26        2.76      1.23 o 
  -8   0   3       67.35       66.16      3.53 o 
  -7   0   3       10.76        9.39      1.39 o 
  -6   0   3       66.42       68.22      2.46 o 
  -5   0   3      143.84      141.63      2.79 o 
  -4   0   3      292.79      282.26      7.36 o 
  -3   0   3       60.26       60.31      1.38 o 
  -2   0   3     2896.42     3080.19     29.01 o 
  -1   0   3      162.66      150.38      1.98 o 
   0   0   3       69.75       68.87      1.27 o 
   1   0   3     2339.30     2306.66     17.81 o 
   2   0   3      492.76      518.33      4.74 o 
   3   0   3      302.04      290.33      4.20 o 
   4   0   3      898.18      877.06     20.90 o 
   5   0   3       16.71       15.63      1.58 o 
   6   0   3       51.10       47.95      2.79 o 
   7   0   3       39.98       39.44      2.75 o 
   8   0   3        8.85        7.18      1.62 o 
   9   0   3       14.44       17.27      2.54 o 
  10   0   3        9.28       13.36      2.59 o 
 -11   1   3        5.04        4.53      1.88 o 
 -10   1   3        8.05        5.42      1.81 o 
  -9   1   3       23.12       23.51      2.56 o 
  -8   1   3       14.26       15.49      2.02 o 
  -7   1   3       51.46       50.79      3.00 o 
  -6   1   3      131.35      134.90      2.83 o 
  -5   1   3      323.58      319.33      4.54 o 
  -4   1   3      148.99      161.41      3.92 o 
  -3   1   3      286.90      288.07      3.80 o 
  -2   1   3      335.90      329.04      3.82 o 
  -1   1   3      958.98      955.95     12.89 o 
   0   1   3      510.58      478.81      8.71 o 
   1   1   3      488.48      513.78     17.74 o 
   2   1   3      248.18      244.42      4.89 o 
   3   1   3      565.83      616.57     10.66 o 
   4   1   3       27.08       29.28      1.77 o 
   5   1   3       40.25       43.75      2.39 o 
   6   1   3       10.08       10.05      1.49 o 
   7   1   3       13.84       10.74      1.71 o 
   8   1   3        2.41        0.74      0.92 o 
   9   1   3        0.91        1.38      1.23 o 
  10   1   3        0.67        2.02      1.53 o 
 -10   2   3        1.28        0.96      1.33 o 
  -9   2   3        4.66        4.41      1.58 o 
  -8   2   3        9.07        8.18      1.81 o 
  -7   2   3       10.22       11.33      1.87 o 
  -6   2   3       43.48       44.70      3.00 o 
  -5   2   3       26.74       28.46      1.37 o 
  -4   2   3       67.85       76.50      1.85 o 
  -3   2   3      161.35      162.80      2.78 o 
  -2   2   3       56.78       60.43      1.50 o 
  -1   2   3       42.27       42.33      1.36 o 
   0   2   3       68.64       66.39      1.87 o 
   1   2   3      123.62      123.56      3.37 o 
   2   2   3      373.44      380.72      7.50 o 
   3   2   3      416.88      414.08      8.26 o 
   4   2   3      199.63      200.68      5.44 o 
   5   2   3       34.84       40.00      2.48 o 
   6   2   3       24.73       28.24      2.33 o 
   7   2   3       46.65       50.16      3.22 o 
   8   2   3       20.93       19.06      2.39 o 
   9   2   3       10.23       14.55      2.44 o 
  10   2   3       10.24        9.77      2.32 o 
  -9   3   3        7.35       10.20      2.31 o 
  -8   3   3       17.88       21.37      2.88 o 
  -7   3   3       52.61       65.87      4.19 o 
  -6   3   3       98.06      106.91      5.30 o 
  -5   3   3       40.67       48.62      3.51 o 
  -4   3   3       11.21       13.71      1.90 o 
  -3   3   3      122.74      126.05      5.13 o 
  -2   3   3      108.84      108.05      8.52 o 
  -1   3   3       78.67       75.35      2.23 o 
   0   3   3      167.18      173.65      5.17 o 
   1   3   3       58.92       58.88      2.79 o 
   2   3   3      120.38      128.78      4.27 o 
   3   3   3       63.25       62.66      3.13 o 
   4   3   3       10.03        9.78      1.51 o 
   5   3   3        6.56        8.99      1.58 o 
   6   3   3       20.16       20.60      2.29 o 
   7   3   3        2.47        3.03      1.33 o 
   8   3   3        1.20        0.15      1.20 o 
   9   3   3        1.18        1.84      1.63 o 
  -8   4   3        2.36        3.92      1.98 o 
  -7   4   3       27.18       29.37      3.58 o 
  -6   4   3       21.50       27.64      3.35 o 
  -5   4   3       28.31       33.49      3.44 o 
  -4   4   3       98.69       93.62      5.06 o 
  -3   4   3       79.55       85.48      3.69 o 
  -2   4   3       83.93       81.02      3.77 o 
  -1   4   3      160.40      162.06      8.00 o 
   0   4   3       75.16       72.76      3.67 o 
   2   4   3      119.78      130.92      4.96 o 
   3   4   3       69.86       73.58      3.83 o 
   4   4   3       31.87       36.65      2.86 o 
   5   4   3       35.73       38.67      3.08 o 
   6   4   3       17.94       15.28      2.28 o 
   7   4   3        4.17        6.36      1.90 o 
   8   4   3        6.23        7.59      2.11 o 
  -7   5   3        6.90        6.21      2.41 o 
  -6   5   3        8.12        8.65      2.42 o 
  -5   5   3       17.33       12.94      2.60 o 
  -4   5   3       27.09       21.66      2.93 o 
  -2   5   3        8.20       10.11      1.92 o 
  -1   5   3       25.88       26.80      2.72 o 
   0   5   3       24.30       21.20      1.99 o 
   1   5   3        5.93        5.82      1.82 o 
   4   5   3       17.54       17.92      2.53 o 
   5   5   3       11.88       11.76      2.30 o 
   6   5   3        0.04        1.05      1.52 o 
   7   5   3        0.43        2.01      1.94 o 
  -5   6   3        0.84        0.30      1.71 o 
  -4   6   3        4.10        0.15      1.49 o 
  -1   6   3        7.75        8.71      2.04 o 
   0   6   3       13.98       11.19      2.27 o 
   1   6   3        5.99        4.48      1.85 o 
   2   6   3        3.57        4.19      1.37 o 
  -4  -6   4        4.09        7.01      2.53 o 
  -3  -6   4        4.55        3.18      2.18 o 
  -2  -6   4        5.44        4.56      2.28 o 
  -1  -6   4        0.51        0.83      1.62 o 
  -7  -5   4        6.32        1.76      2.03 o 
  -6  -5   4       16.69       12.72      2.78 o 
  -5  -5   4        5.81        1.78      1.52 o 
  -4  -5   4        4.53        2.47      1.69 o 
  -3  -5   4       29.58       24.31      3.18 o 
  -2  -5   4        4.46        2.34      1.58 o 
  -1  -5   4       42.25       41.92      3.65 o 
   0  -5   4       53.34       55.67      3.99 o 
   2  -5   4       27.60       27.06      3.44 o 
   3  -5   4       19.11       22.17      3.27 o 
   4  -5   4        9.05       11.42      2.73 o 
   5  -5   4       15.51       17.27      2.42 o 
   6  -5   4       25.87       22.77      2.72 o 
   7  -5   4        6.32        8.03      3.01 o 
  -9  -4   4        6.01        5.23      2.34 o 
  -8  -4   4        5.60        4.47      2.04 o 
  -7  -4   4       11.25       10.82      2.56 o 
  -6  -4   4       21.65       23.59      3.22 o 
  -5  -4   4       19.10       23.09      3.05 o 
  -4  -4   4       34.06       36.62      3.39 o 
  -3  -4   4       44.76       49.28      3.67 o 
  -2  -4   4       22.40       17.86      2.43 o 
  -1  -4   4       55.40       60.33      3.68 o 
   0  -4   4       13.81       12.42      1.93 o 
   1  -4   4       17.42       16.35      1.52 o 
   2  -4   4       43.73       39.41      3.48 o 
   3  -4   4        9.02        9.76      1.57 o 
   4  -4   4        6.06        6.18      1.40 o 
   5  -4   4       43.30       40.18      4.20 o 
   6  -4   4        3.27        2.54      1.29 o 
   7  -4   4        2.51        1.69      1.23 o 
   8  -4   4        0.51        0.53      1.36 o 
  -9  -3   4        8.84        7.35      2.35 o 
  -8  -3   4       15.20       14.48      2.63 o 
  -7  -3   4       18.65       13.33      2.43 o 
  -6  -3   4        6.88        7.74      1.87 o 
  -5  -3   4      118.22      105.72      3.21 o 
  -4  -3   4      418.98      391.51      6.59 o 
  -3  -3   4      248.57      227.76      4.49 o 
  -2  -3   4      269.90      246.93      6.97 o 
  -1  -3   4      132.22      134.26      4.74 o 
   0  -3   4      152.43      153.81      4.92 o 
   1  -3   4      326.13      331.22      5.57 o 
   2  -3   4      147.29      152.76      2.97 o 
   3  -3   4      162.44      175.26      5.59 o 
   4  -3   4      196.52      197.12      7.10 o 
   5  -3   4       45.03       43.71      4.73 o 
   6  -3   4       21.36       16.96      3.28 o 
   7  -3   4        4.72        2.83      1.19 o 
   8  -3   4       10.08       12.08      2.82 o 
   9  -3   4        8.39        8.19      2.85 o 
  -9  -2   4       11.15       12.46      1.58 o 
  -8  -2   4       25.02       25.55      1.86 o 
  -7  -2   4       52.06       47.52      2.89 o 
  -6  -2   4       27.45       25.36      1.54 o 
  -5  -2   4      131.02      126.32      3.11 o 
  -4  -2   4      179.78      174.63      3.52 o 
  -3  -2   4       15.33       16.52      1.01 o 
  -2  -2   4       15.00       15.51      0.87 o 
  -1  -2   4       28.89       27.23      1.74 o 
   0  -2   4       13.03       13.96      1.26 o 
   1  -2   4       36.11       43.64      1.56 o 
   2  -2   4       28.04       31.28      1.08 o 
   3  -2   4        8.02        9.61      1.46 o 
   4  -2   4       45.88       49.50      2.18 o 
   5  -2   4      106.68       97.37      8.09 o 
   6  -2   4        4.35        2.75      2.04 o 
   7  -2   4        9.55        7.29      2.03 o 
   8  -2   4        3.86        4.16      1.89 o 
   9  -2   4        1.87        2.52      1.77 o 
 -11  -1   4        0.62       -0.65      1.42 o 
 -10  -1   4        2.07        1.73      1.34 o 
  -9  -1   4       18.19       17.10      2.13 o 
  -8  -1   4       27.99       22.85      1.61 o 
  -7  -1   4       19.03       20.33      1.40 o 
  -6  -1   4       35.01       33.01      1.50 o 
  -5  -1   4       65.52       66.12      1.95 o 
  -4  -1   4      595.19      583.54      7.20 o 
  -3  -1   4      849.13      842.99     11.31 o 
  -2  -1   4      183.90      179.43      4.13 o 
  -1  -1   4      575.96      555.95      8.82 o 
   0  -1   4      396.93      398.47     23.79 o 
   1  -1   4      243.85      238.27      5.65 o 
   2  -1   4      206.66      190.43      4.51 o 
   3  -1   4      112.91      105.52      1.79 o 
   4  -1   4      402.56      392.52      8.90 o 
   5  -1   4      248.45      251.64      5.41 o 
   6  -1   4       23.84       29.86      2.63 o 
   7  -1   4       27.60       25.46      2.67 o 
   8  -1   4       15.02       11.62      2.25 o 
   9  -1   4        4.18        2.57      1.71 o 
  10  -1   4       10.20       11.23      2.70 o 
 -11   0   4        6.37        6.11      1.93 o 
 -10   0   4        1.73        1.80      1.20 o 
  -9   0   4        6.22        8.14      1.71 o 
  -8   0   4       15.50       16.24      1.91 o 
  -7   0   4        4.25        3.99      1.49 o 
  -6   0   4       10.33       12.12      0.96 o 
  -5   0   4       56.42       55.00      1.66 o 
  -4   0   4      339.51      363.63      6.37 o 
  -3   0   4     1007.88     1021.46     10.64 o 
  -2   0   4       64.27       73.15      1.41 o 
  -1   0   4       10.59        8.33      0.43 o 
   0   0   4     1280.38     1278.14     10.21 o 
   1   0   4      832.48      870.14     10.92 o 
   2   0   4      100.62      101.36      1.51 o 
   3   0   4      235.90      265.91      7.21 o 
   4   0   4      155.34      165.50      2.78 o 
   5   0   4        1.91        1.05      0.67 o 
   6   0   4        0.38        0.10      0.67 o 
   7   0   4        9.23       13.26      1.93 o 
   8   0   4        0.01       -0.31      1.00 o 
   9   0   4        1.96        0.07      1.25 o 
  10   0   4        0.29        0.35      1.45 o 
 -11   1   4        0.63       -0.48      1.39 o 
 -10   1   4        2.23        1.88      1.36 o 
  -9   1   4       18.55       20.22      2.36 o 
  -8   1   4       27.77       27.69      2.51 o 
  -7   1   4       18.98       18.09      1.97 o 
  -6   1   4       36.54       39.60      1.52 o 
  -5   1   4       69.48       75.59      4.30 o 
  -4   1   4      608.09      645.19      7.52 o 
  -3   1   4      859.48      911.01      9.96 o 
  -2   1   4      182.28      172.07      2.92 o 
  -1   1   4      588.07      574.49     15.86 o 
   0   1   4      406.41      409.00      6.82 o 
   1   1   4      247.78      243.00      5.52 o 
   2   1   4      213.97      195.28      8.68 o 
   3   1   4      118.86      119.72      3.46 o 
   4   1   4      404.49      387.84      8.07 o 
   5   1   4      246.11      249.70      6.46 o 
   6   1   4       22.48       23.90      2.12 o 
   7   1   4       27.54       27.06      2.45 o 
   8   1   4       14.85       11.36      1.96 o 
   9   1   4        4.27        4.56      1.70 o 
  10   1   4       10.20        7.15      2.08 o 
 -10   2   4       12.34       12.78      2.50 o 
  -9   2   4       11.19       11.75      2.21 o 
  -8   2   4       25.76       29.24      2.81 o 
  -7   2   4       52.00       60.28      3.63 o 
  -6   2   4       27.78       27.86      2.40 o 
  -5   2   4      132.63      143.22      2.79 o 
  -4   2   4      177.16      192.84      3.36 o 
  -3   2   4       13.92       15.01      1.48 o 
  -2   2   4       16.27       17.05      0.86 o 
  -1   2   4       27.45       27.50      1.15 o 
   0   2   4       12.74       13.01      0.67 o 
   1   2   4       34.99       42.40      1.51 o 
   2   2   4       27.93       31.61      1.68 o 
   3   2   4        7.90       10.18      1.16 o 
   4   2   4       45.78       49.27      2.51 o 
   5   2   4      106.73      103.40      4.02 o 
   6   2   4        4.44        3.68      1.18 o 
   7   2   4        9.73       11.33      1.85 o 
   8   2   4        3.81        3.78      1.48 o 
   9   2   4        1.91        0.55      1.35 o 
  -9   3   4        8.68       13.03      2.52 o 
  -8   3   4       14.90       17.80      2.72 o 
  -7   3   4       18.22       20.69      2.76 o 
  -6   3   4        7.52        7.34      1.92 o 
  -5   3   4      119.11      132.38      5.83 o 
  -4   3   4      416.15      443.74      6.60 o 
  -3   3   4      244.72      246.83     21.79 o 
  -2   3   4      266.69      256.14     13.84 o 
  -1   3   4      131.16      140.63      7.05 o 
   0   3   4      154.28      164.43      3.68 o 
   1   3   4      323.79      336.87      7.28 o 
   2   3   4      147.50      145.64      4.52 o 
   3   3   4      163.75      181.80      5.31 o 
   4   3   4      193.71      195.41      5.81 o 
   5   3   4       44.75       52.04      3.07 o 
   6   3   4       22.51       22.48      2.33 o 
   7   3   4        4.99        3.94      1.45 o 
   8   3   4       10.23       11.57      2.24 o 
   9   3   4        8.41        9.16      2.31 o 
  -8   4   4        5.50        8.53      2.47 o 
  -7   4   4       11.23        9.74      2.55 o 
  -6   4   4       21.35       23.90      3.20 o 
  -5   4   4       18.30       17.71      2.80 o 
  -4   4   4       34.53       39.62      3.58 o 
  -3   4   4       45.15       60.83      3.27 o 
  -2   4   4       22.54       22.36      2.25 o 
  -1   4   4       56.37       54.11      2.25 o 
   0   4   4       14.09       15.43      1.48 o 
   1   4   4       17.68       18.09      1.30 o 
   2   4   4       43.88       38.86      2.64 o 
   3   4   4        8.86        6.82      1.54 o 
   4   4   4        6.14        7.93      1.62 o 
   5   4   4       43.30       48.76      3.33 o 
   6   4   4        3.24        4.69      1.61 o 
   7   4   4        2.57        1.03      1.40 o 
   8   4   4        0.51        0.13      1.50 o 
  -7   5   4        6.51        6.61      2.52 o 
  -6   5   4       17.07       19.51      3.22 o 
  -5   5   4        6.07        4.51      2.03 o 
  -4   5   4        4.07        2.86      1.62 o 
  -3   5   4       28.06       36.74      2.90 o 
  -2   5   4        4.43        3.90      1.44 o 
  -1   5   4       43.67       42.36      3.26 o 
   0   5   4       53.94       55.31      3.85 o 
   1   5   4       22.80       28.19      2.18 o 
   2   5   4       27.18       29.92      3.34 o 
  -5   6   4        3.77        0.74      1.73 o 
  -4   6   4        3.99        4.91      2.01 o 
  -2   6   4        5.36        2.38      1.64 o 
  -1   6   4        0.50        1.15      1.49 o 
   0   6   4        1.05        1.14      1.54 o 
   1   6   4        1.27        2.12      1.81 o 
   2   6   4        7.37        9.81      1.82 o 
   3   6   4        4.08        4.34      1.52 o 
   4   6   4        0.03        0.30      1.89 o 
  -4  -6   5        3.93        7.91      2.72 o 
  -3  -6   5        5.65        7.31      2.50 o 
  -2  -6   5        6.00        4.85      2.35 o 
  -1  -6   5        3.67        5.04      2.23 o 
  -7  -5   5        7.20       10.34      2.76 o 
  -6  -5   5        1.79        0.36      1.48 o 
  -5  -5   5        3.12        2.19      1.71 o 
  -4  -5   5        4.93        6.88      2.26 o 
  -3  -5   5        0.82        0.50      1.39 o 
  -2  -5   5       19.34       18.01      2.85 o 
  -1  -5   5        2.92        3.49      1.74 o 
   0  -5   5       34.58       32.60      3.25 o 
   4  -5   5        2.86        2.00      1.77 o 
   5  -5   5        7.72        8.66      1.98 o 
   6  -5   5       11.40       13.15      2.35 o 
  -9  -4   5       12.03       17.44      3.33 o 
  -8  -4   5       13.11       13.73      2.99 o 
  -7  -4   5       18.01       25.36      3.45 o 
  -6  -4   5       36.06       41.11      3.93 o 
  -5  -4   5       25.55       23.07      3.05 o 
  -4  -4   5      197.81      184.56      7.20 o 
  -3  -4   5      366.48      331.93      9.65 o 
  -2  -4   5      183.27      181.61      6.74 o 
  -1  -4   5      186.21      177.45      6.43 o 
   0  -4   5      118.41      110.61      4.81 o 
   1  -4   5       82.60       88.14      4.04 o 
   3  -4   5       76.79       78.95      3.54 o 
   4  -4   5       33.92       45.16      2.93 o 
   5  -4   5       30.93       31.95      2.64 o 
   6  -4   5       12.05       14.55      2.12 o 
   7  -4   5        6.92        5.01      2.39 o 
   8  -4   5        2.77        0.75      2.12 o 
  -9  -3   5        5.61        6.47      2.26 o 
  -8  -3   5       11.69       10.62      2.50 o 
  -7  -3   5       23.14       23.98      3.01 o 
  -6  -3   5       31.41       28.70      3.00 o 
  -5  -3   5        2.38        0.92      1.00 o 
  -4  -3   5        8.37        6.37      1.62 o 
  -3  -3   5      186.90      175.73      6.06 o 
  -2  -3   5        7.74        9.86      1.62 o 
  -1  -3   5       21.18       18.59      1.93 o 
   0  -3   5       85.92       87.62      3.66 o 
   1  -3   5       50.73       54.29      2.70 o 
   2  -3   5        3.18        5.48      1.04 o 
   3  -3   5       80.37       72.41      2.99 o 
   4  -3   5       11.74       12.06      1.53 o 
   5  -3   5       26.60       27.07      2.16 o 
   6  -3   5       20.55       19.91      2.01 o 
   7  -3   5       12.24       11.87      1.78 o 
   8  -3   5        3.78        0.02      1.68 o 
  -9  -2   5        6.97        7.13      2.19 o 
  -8  -2   5       50.26       50.13      3.71 o 
  -7  -2   5       36.68       32.10      1.88 o 
  -6  -2   5       17.20       17.30      1.67 o 
  -5  -2   5        6.83        6.92      0.83 o 
  -4  -2   5      147.87      132.62      4.73 o 
  -3  -2   5      582.96      567.71      7.28 o 
  -2  -2   5      440.08      440.47      8.93 o 
  -1  -2   5       67.02       67.39      2.76 o 
   0  -2   5       13.07       10.49      1.13 o 
   1  -2   5      304.55      316.20      4.98 o 
   2  -2   5      206.87      214.08      4.47 o 
   3  -2   5      129.61      124.42      3.35 o 
   4  -2   5      124.17      126.01      4.48 o 
   5  -2   5      172.81      173.44      5.11 o 
   6  -2   5       54.76       55.42      2.58 o 
   7  -2   5        2.21        2.40      1.51 o 
   8  -2   5        3.36        2.08      1.68 o 
   9  -2   5        6.41        5.34      2.40 o 
 -11  -1   5        6.40        5.00      1.93 o 
 -10  -1   5        9.92        7.20      1.84 o 
  -9  -1   5        4.06        5.43      1.45 o 
  -8  -1   5       13.11       12.95      1.31 o 
  -7  -1   5       22.58       21.08      2.66 o 
  -6  -1   5       59.67       51.67      2.07 o 
  -5  -1   5       27.99       25.64      1.19 o 
  -4  -1   5       99.31      105.30      2.24 o 
  -3  -1   5      206.21      215.66      3.15 o 
  -2  -1   5       62.29       60.18      1.16 o 
  -1  -1   5      115.93      125.97      3.15 o 
   0  -1   5      125.10      133.86      3.97 o 
   1  -1   5       46.83       47.22      1.93 o 
   2  -1   5       63.06       69.25      2.09 o 
   3  -1   5        6.74        7.47      0.37 o 
   4  -1   5       25.80       25.43      1.15 o 
   5  -1   5       50.80       45.97      3.01 o 
   6  -1   5       36.98       39.16      3.04 o 
   7  -1   5        5.24        4.00      1.54 o 
   8  -1   5        0.38        1.12      1.24 o 
   9  -1   5        4.85        4.80      1.97 o 
 -11   0   5        2.34        1.93      1.50 o 
 -10   0   5        0.29        0.19      1.11 o 
  -9   0   5       13.91       17.98      2.18 o 
  -8   0   5       56.79       52.02      3.08 o 
  -7   0   5       48.82       48.55      1.92 o 
  -6   0   5      289.39      277.99      4.61 o 
  -5   0   5      206.33      187.39      8.60 o 
  -4   0   5       32.16       46.74      1.39 o 
  -3   0   5      325.98      332.62      4.37 o 
  -2   0   5     1497.02     1543.82     32.44 o 
  -1   0   5       78.52       83.24      1.55 o 
   0   0   5     1094.03     1031.88      8.56 o 
   1   0   5     1775.98     1721.39     13.76 o 
   2   0   5        9.14        6.66      0.76 o 
   3   0   5        0.11        0.36      0.20 o 
   4   0   5      138.92      144.85      2.24 o 
   5   0   5       66.06       70.11      2.30 o 
   6   0   5       73.21       81.20      3.91 o 
   7   0   5       42.50       52.84      3.48 o 
   8   0   5        3.85        3.45      1.36 o 
   9   0   5        0.09        0.51      1.24 o 
  10   0   5        3.64        2.51      1.85 o 
 -11   1   5        6.46        6.37      2.12 o 
 -10   1   5        9.76       12.78      2.25 o 
  -9   1   5        4.06        6.00      1.62 o 
  -8   1   5       13.92       12.53      1.87 o 
  -7   1   5       22.51       24.41      2.22 o 
  -6   1   5       58.70       56.23      1.84 o 
  -5   1   5       29.29       30.44      1.27 o 
  -4   1   5      100.73      113.99      2.32 o 
  -3   1   5      205.21      216.96      6.43 o 
  -2   1   5       63.54       61.50      1.48 o 
  -1   1   5      116.94      118.10      2.16 o 
   0   1   5      125.17      134.18      3.30 o 
   1   1   5       46.63       45.88      1.05 o 
   2   1   5       62.51       67.25      2.94 o 
   3   1   5        7.06        4.71      0.79 o 
   4   1   5       25.11       22.67      1.14 o 
   5   1   5       50.26       43.84      1.66 o 
   6   1   5       37.54       37.56      2.61 o 
   7   1   5        5.52        5.31      1.49 o 
   8   1   5        0.31        0.10      0.97 o 
   9   1   5        4.85        4.82      1.75 o 
 -10   2   5        6.92        4.63      1.83 o 
  -9   2   5        7.15        7.57      1.96 o 
  -8   2   5       50.22       58.64      3.77 o 
  -7   2   5       36.27       36.93      2.97 o 
  -6   2   5       15.48       16.68      2.13 o 
  -5   2   5        7.98        7.27      0.74 o 
  -4   2   5      153.22      154.71      4.72 o 
  -3   2   5      586.56      601.26     24.03 o 
  -2   2   5      443.60      457.83      5.81 o 
  -1   2   5       61.18       65.33      3.89 o 
   0   2   5       12.56       10.43      0.59 o 
   1   2   5      309.04      314.58      3.84 o 
   2   2   5      205.64      210.61      3.14 o 
   3   2   5      133.57      129.46      2.94 o 
   4   2   5      126.50      130.02      4.23 o 
   5   2   5      171.34      169.10      5.30 o 
   6   2   5       54.81       51.49      3.09 o 
   7   2   5        2.33        3.01      1.30 o 
   8   2   5        3.30        3.21      1.39 o 
   9   2   5        6.57        5.08      1.77 o 
  -9   3   5        5.65        5.60      2.08 o 
  -8   3   5       11.92       10.40      2.33 o 
  -7   3   5       23.74       23.56      2.96 o 
  -6   3   5       31.03       34.87      3.31 o 
  -5   3   5        2.34        1.80      0.65 o 
  -4   3   5        8.53        8.70      0.99 o 
  -3   3   5      185.80      196.39     10.85 o 
  -2   3   5        8.04        7.97      0.88 o 
  -1   3   5       21.48       19.04      1.30 o 
   0   3   5       85.73       90.29      2.07 o 
   1   3   5       50.70       54.29      3.03 o 
   2   3   5        3.27        4.13      0.74 o 
   3   3   5       80.95       86.80      3.40 o 
   4   3   5       12.02       12.30      1.59 o 
   5   3   5       26.43       27.51      2.32 o 
   6   3   5       20.39       20.38      2.25 o 
   7   3   5       12.43       15.02      2.21 o 
   8   3   5        3.96        5.36      1.78 o 
   9   3   5        1.31        1.09      1.66 o 
  -8   4   5       12.69       16.86      3.15 o 
  -7   4   5       18.10       24.26      3.46 o 
  -6   4   5       36.74       45.96      3.94 o 
  -5   4   5       26.66       29.72      3.43 o 
  -4   4   5      199.27      235.79      6.24 o 
  -3   4   5      362.43      406.30      9.20 o 
  -2   4   5      178.16      189.67      4.56 o 
  -1   4   5      189.90      186.42     10.95 o 
   0   4   5      120.78      116.26      5.62 o 
   1   4   5       81.46       87.89      3.19 o 
   2   4   5      181.51      181.84      4.78 o 
   3   4   5       76.33       76.47      3.67 o 
   4   4   5       32.75       33.49      2.62 o 
   5   4   5       30.27       36.84      2.94 o 
   6   4   5       11.99       12.00      2.06 o 
   7   4   5        7.20        8.37      2.06 o 
   8   4   5        2.88        3.55      1.83 o 
  -7   5   5        7.02        4.85      2.26 o 
  -6   5   5        1.70        1.70      1.81 o 
  -5   5   5        3.20        2.45      1.84 o 
  -4   5   5        4.69        6.82      2.12 o 
  -3   5   5        0.76       -0.35      1.22 o 
  -2   5   5       19.35       21.75      2.63 o 
  -1   5   5        2.94        2.80      1.41 o 
   0   5   5       34.65       36.42      4.92 o 
   1   5   5        7.48        8.64      1.50 o 
   2   5   5        1.92        1.78      1.07 o 
   3   5   5        2.62        2.62      1.15 o 
   4   5   5        2.96        2.68      1.82 o 
   6   5   5       11.14       12.71      2.95 o 
  -4   6   5        3.72        2.01      1.68 o 
  -2   6   5        5.38        8.97      2.18 o 
  -1   6   5        3.58        6.14      2.04 o 
   0   6   5       19.38       18.83      2.93 o 
   1   6   5       14.23       13.73      2.64 o 
   2   6   5        6.63        6.10      1.57 o 
   3   6   5        4.55        5.93      1.98 o 
   4   6   5        0.77       -0.05      1.85 o 
  -4  -6   6        1.73        1.24      1.89 o 
  -3  -6   6        6.72       10.22      2.89 o 
  -2  -6   6        7.85        4.93      2.20 o 
  -1  -6   6        1.69        0.16      1.68 o 
  -7  -5   6        6.97        5.78      2.50 o 
  -6  -5   6        8.08        3.59      1.93 o 
  -5  -5   6       20.45       23.64      3.47 o 
  -4  -5   6       30.44       29.46      3.66 o 
  -3  -5   6       21.39       20.74      3.08 o 
  -2  -5   6       59.90       61.20      4.37 o 
  -1  -5   6       11.48       14.36      2.51 o 
   0  -5   6       41.80       36.02      3.40 o 
   5  -5   6        3.01        5.02      2.75 o 
   6  -5   6        1.73        5.41      2.74 o 
  -9  -4   6        0.50        0.63      1.94 o 
  -8  -4   6        0.88       -0.01      1.48 o 
  -7  -4   6        7.12        8.54      2.49 o 
  -6  -4   6        3.89        4.35      1.77 o 
  -5  -4   6        1.56        0.66      1.18 o 
  -4  -4   6        2.99        2.54      1.39 o 
  -3  -4   6       23.71       23.31      2.78 o 
  -2  -4   6       23.86       19.26      2.55 o 
  -1  -4   6       21.64       20.70      2.51 o 
   0  -4   6       16.05       15.51      2.15 o 
   3  -4   6        1.41        1.81      1.62 o 
   4  -4   6        0.42        0.96      1.38 o 
   5  -4   6        2.70        1.75      1.62 o 
   6  -4   6       17.08       17.47      3.58 o 
   7  -4   6       12.43       14.26      3.46 o 
 -10  -3   6        7.89       10.43      2.90 o 
  -9  -3   6       16.63       17.60      3.14 o 
  -8  -3   6       28.77       25.14      3.28 o 
  -7  -3   6       82.71       84.56      4.97 o 
  -6  -3   6       67.13       57.52      3.91 o 
  -5  -3   6       21.63       17.81      2.41 o 
  -4  -3   6       71.26       60.45      3.69 o 
  -3  -3   6      488.01      457.17     10.58 o 
  -2  -3   6      846.83      770.21     14.64 o 
  -1  -3   6      331.51      328.14      8.14 o 
   0  -3   6       93.56       99.87      3.96 o 
   1  -3   6       32.46       31.51      2.08 o 
   2  -3   6      136.25      144.70      6.26 o 
   3  -3   6      274.17      291.19      9.50 o 
   4  -3   6       39.75       43.02      3.71 o 
   5  -3   6       18.55       18.23      2.85 o 
   6  -3   6       50.19       47.05      4.38 o 
   7  -3   6        5.14        4.81      2.16 o 
   8  -3   6        1.28       -0.21      1.72 o 
  -9  -2   6       21.00       24.50      3.18 o 
  -8  -2   6       11.21        6.59      2.02 o 
  -7  -2   6       42.14       34.86      3.08 o 
  -6  -2   6       85.08       73.74      3.90 o 
  -5  -2   6        3.48        2.02      0.52 o 
  -4  -2   6       38.48       34.16      2.38 o 
  -3  -2   6       70.85       65.09      3.10 o 
  -2  -2   6       21.63       22.17      1.81 o 
  -1  -2   6      349.86      360.92      7.58 o 
   0  -2   6      142.99      149.53      4.15 o 
   1  -2   6      216.55      221.64      5.71 o 
   2  -2   6      209.36      207.81     13.35 o 
   3  -2   6       40.57       36.71      2.84 o 
   4  -2   6       25.88       23.54      2.58 o 
   5  -2   6      105.09       94.50      4.99 o 
   6  -2   6       66.97       71.86      4.54 o 
   7  -2   6       31.06       37.13      3.70 o 
   8  -2   6       10.93       11.37      2.70 o 
   9  -2   6        2.06        2.39      1.96 o 
 -10  -1   6        3.23        4.07      1.51 o 
  -9  -1   6       11.46       11.96      1.83 o 
  -8  -1   6       59.38       54.06      3.48 o 
  -7  -1   6       71.21       72.73      4.17 o 
  -6  -1   6      122.02      113.77      2.81 o 
  -5  -1   6      182.38      172.77      3.30 o 
  -4  -1   6        2.27        2.34      0.41 o 
  -3  -1   6      655.46      673.76      8.62 o 
  -2  -1   6     1854.78     1903.41     18.68 o 
  -1  -1   6      790.45      781.76     11.94 o 
   0  -1   6       48.37       57.67      1.55 o 
   1  -1   6      559.30      547.52      5.46 o 
   2  -1   6      444.78      459.55     14.50 o 
   3  -1   6       18.41       17.79      0.61 o 
   4  -1   6       54.38       54.58      1.76 o 
   5  -1   6       73.06       68.46      3.84 o 
   6  -1   6       26.98       28.38      2.82 o 
   7  -1   6       32.91       41.62      3.51 o 
   8  -1   6        3.73        2.92      1.55 o 
   9  -1   6        1.29        0.93      1.55 o 
 -11   0   6        3.08        0.98      1.53 o 
 -10   0   6       13.64       11.99      2.08 o 
  -9   0   6        0.65       -0.29      0.86 o 
  -8   0   6        3.64        3.23      1.15 o 
  -7   0   6       40.94       43.07      1.84 o 
  -6   0   6        4.44        4.38      0.70 o 
  -5   0   6      104.53      107.60      2.47 o 
  -4   0   6       95.01      105.10      2.24 o 
  -3   0   6       37.84       42.14      1.40 o 
  -2   0   6        1.49        1.44      0.53 o 
  -1   0   6      338.00      325.53      4.12 o 
   0   0   6      111.71      124.78      1.76 o 
   1   0   6      124.04      123.73      1.80 o 
   2   0   6        0.01       -0.11      0.16 o 
   3   0   6      318.16      346.18      3.89 o 
   4   0   6       20.14       18.97      0.79 o 
   5   0   6       28.10       28.20      1.53 o 
   6   0   6       11.59        9.11      1.68 o 
   7   0   6       14.28       13.06      2.08 o 
   8   0   6        6.25        6.13      1.82 o 
   9   0   6        0.00        0.39      1.40 o 
 -11   1   6        9.25        8.88      2.23 o 
 -10   1   6        3.04        3.21      1.52 o 
  -9   1   6       12.23       11.59      2.01 o 
  -8   1   6       60.79       66.71      3.72 o 
  -7   1   6       70.39       80.05      3.25 o 
  -6   1   6      123.62      120.05      2.83 o 
  -5   1   6      183.04      194.93      4.81 o 
  -4   1   6        2.86        2.72      0.48 o 
  -3   1   6      674.67      693.91     21.07 o 
  -2   1   6     1872.93     1940.02     67.49 o 
  -1   1   6      807.79      785.07      8.58 o 
   0   1   6       50.56       59.33      1.57 o 
   1   1   6      554.99      546.04      6.37 o 
   2   1   6      452.16      465.89      9.35 o 
   3   1   6       19.90       19.65      1.36 o 
   4   1   6       56.16       52.64      1.50 o 
   5   1   6       75.48       74.84      2.20 o 
   6   1   6       26.34       27.19      2.38 o 
   7   1   6       32.84       39.42      2.96 o 
   8   1   6        3.80        1.98      1.36 o 
   9   1   6        1.17        0.35      1.34 o 
 -10   2   6        9.77        9.05      2.19 o 
  -9   2   6       20.85       20.23      2.68 o 
  -8   2   6       11.58       11.85      2.08 o 
  -7   2   6       42.85       40.90      3.08 o 
  -6   2   6       85.01       92.50      2.49 o 
  -5   2   6        3.36        3.06      0.92 o 
  -4   2   6       38.55       41.02      2.06 o 
  -3   2   6       71.06       71.09      1.81 o 
  -2   2   6       21.72       21.63      1.07 o 
  -1   2   6      347.42      365.81      7.46 o 
   0   2   6      143.83      141.80      3.23 o 
   1   2   6      218.93      219.74      3.04 o 
   2   2   6      208.42      205.79      7.00 o 
   3   2   6       41.84       40.38      1.47 o 
   4   2   6       27.27       28.60      1.47 o 
   5   2   6      103.74      100.17      4.10 o 
   6   2   6       66.77       64.28      2.44 o 
   7   2   6       31.77       33.73      2.78 o 
   8   2   6       11.14       13.78      2.24 o 
   9   2   6        2.21        1.55      1.57 o 
  -9   3   6       16.69       19.91      3.00 o 
  -8   3   6       28.21       29.65      3.35 o 
  -7   3   6       82.67      102.34      5.59 o 
  -6   3   6       65.93       73.99      4.57 o 
  -5   3   6       19.53       18.63      1.62 o 
  -4   3   6       73.72       71.19      6.60 o 
  -3   3   6      488.26      483.08     43.47 o 
  -2   3   6      839.05      808.78     47.41 o 
  -1   3   6      328.72      340.65      9.89 o 
   0   3   6       94.81       94.13      2.84 o 
   1   3   6       30.44       28.98      1.21 o 
   2   3   6      135.53      138.03      3.63 o 
   3   3   6      274.87      288.34      4.47 o 
   4   3   6       39.60       41.23      1.96 o 
   5   3   6       18.36       18.36      1.54 o 
   6   3   6       50.03       51.70      2.44 o 
   7   3   6        5.02        6.58      1.78 o 
   8   3   6        1.41        0.68      1.49 o 
   9   3   6        2.58       -1.28      1.28 o 
  -8   4   6        0.90        1.56      1.78 o 
  -7   4   6        7.08        9.64      2.43 o 
  -6   4   6        3.85        5.80      2.03 o 
  -5   4   6        1.56        1.12      1.28 o 
  -4   4   6        2.95        5.28      1.31 o 
  -3   4   6       23.75       26.13      2.35 o 
  -2   4   6       24.06       22.78      1.57 o 
  -1   4   6       21.52       21.68      1.64 o 
   0   4   6       15.61       15.94      1.58 o 
   1   4   6       25.04       24.00      1.92 o 
   2   4   6       14.53       14.82      2.89 o 
   3   4   6        1.46        2.18      0.98 o 
   4   4   6        0.51        0.71      1.17 o 
   5   4   6        2.81        3.90      1.71 o 
   6   4   6       16.65       13.92      2.76 o 
   7   4   6       12.08       11.27      2.57 o 
  -7   5   6        6.84       10.56      2.90 o 
  -6   5   6        8.36        9.36      2.63 o 
  -5   5   6       21.28       19.06      3.03 o 
  -3   5   6       21.16       25.91      2.71 o 
  -2   5   6       57.37       58.88      3.88 o 
  -1   5   6       10.51       10.58      2.21 o 
   0   5   6       43.79       43.10      2.57 o 
   1   5   6       32.80       35.41      2.49 o 
   2   5   6       20.98       22.64      2.21 o 
   3   5   6       14.44       19.59      4.02 o 
   4   5   6       11.85       11.14      4.07 o 
   5   5   6        2.76        2.77      1.28 o 
   6   5   6        1.73        2.55      2.12 o 
  -4   6   6        1.74        2.25      1.73 o 
  -2   6   6        7.87        6.58      1.98 o 
  -1   6   6        1.76        0.29      1.49 o 
   0   6   6        3.13        4.21      1.90 o 
   1   6   6        7.63        7.27      2.35 o 
   2   6   6        0.87        1.56      1.29 o 
   3   6   6        5.70        5.97      2.54 o 
  -4  -6   7       12.57       15.46      3.39 o 
  -3  -6   7        4.00        2.52      2.06 o 
  -2  -6   7        9.88       10.48      2.80 o 
  -6  -5   7        6.22        4.50      2.21 o 
  -5  -5   7        1.97        1.84      1.80 o 
  -4  -5   7        1.24        1.57      1.50 o 
  -3  -5   7        9.04        6.97      2.18 o 
  -2  -5   7       53.75       53.78      4.17 o 
  -1  -5   7       16.21       14.04      2.58 o 
   5  -5   7        4.39        5.23      2.54 o 
  -9  -4   7        7.17        4.23      2.44 o 
  -8  -4   7       16.51       13.36      2.98 o 
  -7  -4   7       33.45       35.71      3.97 o 
  -6  -4   7       62.23       61.76      4.50 o 
  -5  -4   7       28.82       27.93      3.28 o 
  -4  -4   7       19.08       18.07      2.70 o 
  -3  -4   7      176.92      169.99      6.80 o 
  -2  -4   7      198.46      188.04      6.95 o 
  -1  -4   7      282.79      290.83      8.55 o 
   0  -4   7      127.96      122.44      5.19 o 
   3  -4   7       64.56       63.48      4.92 o 
   4  -4   7       30.52       25.18      3.64 o 
   5  -4   7       14.92       16.36      3.39 o 
   6  -4   7        3.35        2.01      2.04 o 
   7  -4   7        1.40        2.74      2.43 o 
 -10  -3   7        2.97        1.44      2.11 o 
  -9  -3   7        6.90        4.47      2.16 o 
  -8  -3   7        4.61        2.12      1.72 o 
  -7  -3   7       13.33       14.75      2.62 o 
  -6  -3   7        6.32        3.16      1.39 o 
  -5  -3   7       32.69       32.76      3.05 o 
  -4  -3   7       49.20       46.48      3.27 o 
  -3  -3   7       46.73       42.22      3.01 o 
  -2  -3   7       67.82       68.41      3.59 o 
  -1  -3   7        1.67        2.39      0.92 o 
   0  -3   7       12.10       10.51      1.49 o 
   1  -3   7       25.29       26.32      1.99 o 
   2  -3   7      123.38      120.34      5.83 o 
   3  -3   7       74.09       69.42      4.59 o 
   4  -3   7       23.28       23.86      3.20 o 
   5  -3   7        2.69        3.25      1.68 o 
   6  -3   7       16.30       19.18      3.27 o 
   7  -3   7       17.10       17.81      3.29 o 
   8  -3   7       10.24       15.62      3.46 o 
  -9  -2   7       28.00       24.38      3.15 o 
  -8  -2   7       16.97       17.17      2.67 o 
  -7  -2   7       51.44       56.94      3.76 o 
  -6  -2   7      170.82      156.18      5.85 o 
  -5  -2   7       25.23       26.67      2.47 o 
  -4  -2   7        2.39        2.66      0.96 o 
  -3  -2   7       16.41       16.97      1.79 o 
  -2  -2   7      172.37      176.31      5.09 o 
  -1  -2   7      755.15      748.69     12.76 o 
   0  -2   7       71.70       71.23      2.80 o 
   1  -2   7        3.07        3.02      0.83 o 
   2  -2   7       10.28       10.75      1.26 o 
   3  -2   7       48.49       46.04      3.33 o 
   4  -2   7      126.39      119.79      5.55 o 
   5  -2   7       13.29       10.89      2.25 o 
   6  -2   7        7.41        9.26      2.26 o 
   7  -2   7       26.60       26.25      3.43 o 
   8  -2   7        1.22        1.03      1.62 o 
  -9  -1   7       22.24       25.21      4.04 o 
  -8  -1   7       14.66       13.61      1.32 o 
  -7  -1   7       65.81       64.18      2.33 o 
  -6  -1   7       19.62       17.11      2.31 o 
  -5  -1   7       31.65       28.87      1.25 o 
  -4  -1   7       17.62       18.11      0.88 o 
  -3  -1   7       75.26       81.25      1.65 o 
  -2  -1   7      145.11      147.01      3.94 o 
  -1  -1   7      589.06      579.02      9.51 o 
   0  -1   7      352.45      354.68      3.96 o 
   1  -1   7      136.59      139.55      2.11 o 
   2  -1   7      152.95      158.70      3.90 o 
   3  -1   7       51.79       46.69      1.61 o 
   4  -1   7        2.82        2.19      1.06 o 
   5  -1   7       40.85       37.39      2.99 o 
   6  -1   7       75.97       84.28      4.73 o 
   7  -1   7       30.71       34.43      3.46 o 
   8  -1   7       15.13       20.17      3.12 o 
   9  -1   7        0.17        0.35      1.58 o 
 -11   0   7       28.54       25.96      2.97 o 
  -9   0   7        2.49        2.47      1.18 o 
  -8   0   7       30.38       30.53      3.43 o 
  -7   0   7       59.33       63.69      2.24 o 
  -6   0   7      107.67      121.41      2.91 o 
  -5   0   7      674.48      703.25      9.44 o 
  -4   0   7      331.98      314.05      4.57 o 
  -3   0   7        0.35        0.10      0.24 o 
  -2   0   7      623.31      588.91      6.85 o 
  -1   0   7      732.17      709.24      7.78 o 
   0   0   7        0.04        1.19      0.25 o 
   1   0   7       70.88       66.27      1.59 o 
   2   0   7      529.65      533.67      5.34 o 
   3   0   7       98.15      100.24      1.81 o 
   4   0   7        3.15        4.18      0.75 o 
   5   0   7        4.97        6.02      0.93 o 
   6   0   7        0.01       -0.29      0.74 o 
   7   0   7        2.00        3.04      1.41 o 
   8   0   7        9.43       11.02      2.38 o 
   9   0   7        0.16        1.04      1.42 o 
 -11   1   7        2.54        2.06      1.52 o 
 -10   1   7        9.19        8.18      1.97 o 
  -9   1   7       22.24       24.20      2.58 o 
  -8   1   7       14.60       15.85      2.02 o 
  -7   1   7       65.60       75.56      2.45 o 
  -6   1   7       19.48       16.03      1.57 o 
  -5   1   7       32.18       33.31      1.39 o 
  -4   1   7       17.22       16.39      0.94 o 
  -3   1   7       76.42       85.84      1.96 o 
  -2   1   7      143.27      151.68      2.71 o 
  -1   1   7      581.04      589.73      6.95 o 
   0   1   7      349.26      351.05      3.93 o 
   1   1   7      137.62      143.28      2.39 o 
   2   1   7      152.71      158.07      2.50 o 
   3   1   7       50.29       43.46      1.31 o 
   4   1   7        3.50        3.19      0.52 o 
   5   1   7       40.71       40.21      2.30 o 
   6   1   7       74.53       77.70      5.82 o 
   7   1   7       30.80       31.96      2.61 o 
   8   1   7       15.55       14.58      2.44 o 
   9   1   7        0.23        0.01      1.48 o 
 -10   2   7        2.59       -0.71      1.26 o 
  -9   2   7       27.69       27.32      2.96 o 
  -8   2   7       17.75       24.38      2.74 o 
  -7   2   7       53.06       59.80      3.81 o 
  -6   2   7      168.38      174.25      3.65 o 
  -5   2   7       23.77       22.12      1.23 o 
  -4   2   7        3.22        4.06      0.61 o 
  -3   2   7       14.27       13.55      0.90 o 
  -2   2   7      175.78      178.68     11.98 o 
  -1   2   7      758.19      767.36     37.69 o 
   0   2   7       72.84       69.60      4.19 o 
   1   2   7        3.54        3.68      0.46 o 
   2   2   7        9.26       10.65      0.76 o 
   3   2   7       48.75       54.26      2.21 o 
   4   2   7      127.02      130.24      2.74 o 
   5   2   7       13.96       12.49      1.05 o 
   6   2   7        7.80        6.70      1.21 o 
   7   2   7       26.43       25.06      2.03 o 
   8   2   7        1.24        1.30      1.06 o 
   9   2   7        1.55       -0.13      1.47 o 
  -9   3   7        6.87        2.95      1.66 o 
  -8   3   7        4.63        2.92      1.71 o 
  -7   3   7       13.25       18.55      2.87 o 
  -6   3   7        6.20        5.18      1.79 o 
  -5   3   7       32.78       33.43      1.73 o 
  -4   3   7       48.96       48.76      3.40 o 
  -3   3   7       46.64       47.28      2.92 o 
  -2   3   7       69.47       67.28      5.43 o 
  -1   3   7        1.34        1.28      0.63 o 
   0   3   7       11.19       12.05      1.25 o 
   1   3   7       25.90       19.66      3.04 o 
   2   3   7      122.93      116.27      3.50 o 
   3   3   7       75.65       73.37      2.10 o 
   4   3   7       24.70       24.49      1.43 o 
   5   3   7        2.51        3.92      0.85 o 
   6   3   7       16.38       16.58      1.40 o 
   7   3   7       16.91       17.70      2.03 o 
   8   3   7       10.11        8.34      1.61 o 
  -8   4   7       16.15       16.83      3.20 o 
  -7   4   7       32.90       37.02      4.05 o 
  -6   4   7       62.75       74.55      5.13 o 
  -5   4   7       28.87       32.43      3.52 o 
  -4   4   7       20.05       21.25      2.09 o 
  -3   4   7      180.38      202.19      6.23 o 
  -2   4   7      196.43      201.28      9.97 o 
  -1   4   7      278.30      291.85     15.05 o 
   0   4   7      128.72      131.90      9.87 o 
   1   4   7       29.77       26.97      2.73 o 
   2   4   7       19.96       16.93      1.80 o 
   3   4   7       64.59       61.31      2.98 o 
   4   4   7       30.09       32.28      2.47 o 
   5   4   7       14.58       19.95      2.19 o 
   6   4   7        3.33        2.52      1.27 o 
   7   4   7        1.34        2.22      1.29 o 
  -7   5   7        0.54        0.86      1.96 o 
  -6   5   7        6.29        5.47      2.31 o 
  -5   5   7        2.01        0.53      1.59 o 
  -3   5   7        9.06        9.80      1.99 o 
  -2   5   7       53.90       66.27      4.16 o 
  -1   5   7       16.83       16.13      2.06 o 
   0   5   7        0.31       -0.19      0.86 o 
   1   5   7       23.72       25.43      2.27 o 
   2   5   7       19.50       18.96      2.07 o 
   3   5   7       13.22       11.98      1.77 o 
   4   5   7       15.15       13.30      2.02 o 
   5   5   7        4.49        5.91      1.68 o 
  -2   6   7        9.20       10.11      2.48 o 
  -1   6   7        5.82        6.44      2.22 o 
   0   6   7        0.75        1.66      1.73 o 
   1   6   7        5.46        2.29      2.38 o 
   2   6   7        6.06        4.26      1.64 o 
   3   6   7        3.48        2.91      2.31 o 
  -3  -6   8        0.67        2.08      2.09 o 
  -2  -6   8       11.95       11.33      2.99 o 
  -6  -5   8       12.07       11.87      3.08 o 
  -5  -5   8        6.23        5.84      2.34 o 
  -4  -5   8       20.47       19.33      3.27 o 
  -3  -5   8       17.12       15.63      2.89 o 
  -2  -5   8        5.54        3.97      1.89 o 
  -1  -5   8       32.72       29.59      3.37 o 
   5  -5   8        4.04        4.94      2.86 o 
  -8  -4   8        7.06       12.47      3.08 o 
  -7  -4   8        1.37        1.17      1.76 o 
  -6  -4   8       15.64       13.35      2.72 o 
  -5  -4   8        7.64        5.91      1.90 o 
  -4  -4   8        0.70        1.93      1.45 o 
  -3  -4   8       50.96       45.23      3.59 o 
  -2  -4   8       38.12       34.26      3.20 o 
  -1  -4   8       12.41       12.06      2.10 o 
   0  -4   8       66.15       64.44      3.90 o 
   3  -4   8       50.56       57.63      4.94 o 
   4  -4   8       10.97       11.64      2.94 o 
   5  -4   8        4.83        9.07      2.89 o 
   6  -4   8        4.70        3.86      2.38 o 
 -10  -3   8        0.37        1.24      2.10 o 
  -9  -3   8        5.00        6.93      2.57 o 
  -8  -3   8       30.32       31.56      3.69 o 
  -7  -3   8       27.01       30.92      3.45 o 
  -6  -3   8       53.63       57.02      3.94 o 
  -5  -3   8      147.12      127.47      5.61 o 
  -4  -3   8       11.67        9.49      1.87 o 
  -3  -3   8        9.82        7.35      1.62 o 
  -2  -3   8      166.11      164.07      5.78 o 
  -1  -3   8      108.31       99.37      4.25 o 
   0  -3   8      277.12      267.10      7.08 o 
   1  -3   8      162.08      165.83      5.13 o 
   2  -3   8       14.87       13.44      2.51 o 
   3  -3   8        5.09        4.23      1.84 o 
   4  -3   8       59.73       60.70      4.69 o 
   5  -3   8       10.86       13.27      2.86 o 
   6  -3   8        4.01        8.93      2.63 o 
   7  -3   8        1.34        1.35      2.03 o 
  -9  -2   8        7.81        7.45      2.32 o 
  -8  -2   8       16.60       17.93      2.75 o 
  -7  -2   8       14.72       12.14      2.23 o 
  -6  -2   8       49.48       40.23      3.01 o 
  -5  -2   8       13.10        9.73      1.74 o 
  -4  -2   8        2.78        1.30      0.86 o 
  -3  -2   8       45.66       42.41      2.56 o 
  -2  -2   8       97.75      101.43      3.81 o 
  -1  -2   8       16.63       17.92      1.56 o 
   0  -2   8      221.11      231.31      5.60 o 
   1  -2   8      157.07      158.13      3.48 o 
   2  -2   8      186.60      180.81      6.71 o 
   3  -2   8      141.71      134.83      5.81 o 
   4  -2   8       79.38       64.77      4.28 o 
   5  -2   8       11.67       14.02      2.54 o 
   6  -2   8       23.94       25.21      3.28 o 
   7  -2   8       23.77       24.08      3.46 o 
   8  -2   8       13.54        9.46      2.89 o 
  -9  -1   8       34.45       36.31      3.40 o 
  -8  -1   8       35.98       37.96      3.20 o 
  -7  -1   8       58.75       58.15      3.48 o 
  -6  -1   8       53.75       53.81      2.00 o 
  -5  -1   8      175.72      174.83      5.86 o 
  -4  -1   8      168.38      163.79      2.90 o 
  -3  -1   8       62.69       61.66      1.39 o 
  -2  -1   8        0.09        0.51      0.36 o 
  -1  -1   8      518.08      549.49      9.29 o 
   0  -1   8      600.20      602.49     11.16 o 
   1  -1   8       77.24       75.99      1.56 o 
   2  -1   8       20.91       20.67      0.78 o 
   3  -1   8       17.14       20.70      1.30 o 
   4  -1   8       26.56       25.46      2.55 o 
   5  -1   8       24.36       27.31      2.84 o 
   6  -1   8       16.50       14.39      2.45 o 
   7  -1   8        0.27        0.81      1.39 o 
   8  -1   8        2.28        3.76      2.00 o 
   9  -1   8        1.44        2.51      1.97 o 
 -11   0   8       11.12       12.34      2.34 o 
 -10   0   8        3.51        2.84      1.55 o 
  -9   0   8       16.15       18.34      2.20 o 
  -8   0   8       13.67       14.67      1.50 o 
  -7   0   8      115.59      112.18      3.02 o 
  -6   0   8       85.54       93.03      3.32 o 
  -5   0   8      355.84      365.95      5.42 o 
  -4   0   8       99.57       93.31      3.53 o 
  -3   0   8       44.09       53.22      1.69 o 
  -2   0   8      240.58      230.60      5.44 o 
  -1   0   8      640.84      608.67      7.15 o 
   0   0   8      303.37      309.24      3.56 o 
   1   0   8      241.89      226.87      2.93 o 
   2   0   8      167.93      180.42      2.59 o 
   3   0   8        1.33        1.65      0.42 o 
   4   0   8        8.25        8.28      0.98 o 
   5   0   8       33.15       34.38      1.80 o 
   6   0   8       10.08        8.48      1.85 o 
   7   0   8       21.75       20.75      2.73 o 
   8   0   8       25.34       24.47      3.15 o 
   9   0   8        0.61        0.57      1.56 o 
 -11   1   8       10.18       10.08      2.34 o 
 -10   1   8       14.47       10.55      2.12 o 
  -9   1   8       33.76       31.04      2.88 o 
  -8   1   8       35.77       37.66      2.89 o 
  -7   1   8       61.63       63.66      2.29 o 
  -6   1   8       54.61       61.31      2.11 o 
  -5   1   8      173.97      183.07      4.67 o 
  -4   1   8      171.77      173.70      4.72 o 
  -3   1   8       65.46       69.57      1.83 o 
  -2   1   8        0.24        0.38      0.29 o 
  -1   1   8      523.83      528.70     14.29 o 
   0   1   8      607.51      615.32      5.95 o 
   1   1   8       80.58       79.05      1.63 o 
   2   1   8       22.40       22.18      1.93 o 
   3   1   8       17.59       21.07      0.98 o 
   4   1   8       26.23       27.39      1.43 o 
   5   1   8       24.81       26.91      1.76 o 
   6   1   8       16.81       16.40      1.91 o 
   7   1   8        0.25        1.06      0.92 o 
   8   1   8        2.28        4.13      1.71 o 
   9   1   8        1.45        2.06      1.74 o 
 -10   2   8        2.20        3.71      1.72 o 
  -9   2   8        7.91        7.62      1.90 o 
  -8   2   8       16.69       19.00      2.57 o 
  -7   2   8       14.35       12.97      2.16 o 
  -6   2   8       48.44       48.51      1.95 o 
  -5   2   8       12.24       10.81      1.00 o 
  -4   2   8        3.18        2.51      0.65 o 
  -3   2   8       44.75       45.54      4.64 o 
  -2   2   8       98.70      106.46      2.53 o 
  -1   2   8       16.85       17.43      1.15 o 
   0   2   8      214.22      231.94      4.29 o 
   1   2   8      156.14      153.47      4.40 o 
   2   2   8      187.71      190.33      3.20 o 
   3   2   8      141.32      139.45      2.73 o 
   4   2   8       81.16       79.18      2.41 o 
   5   2   8       12.07       13.46      1.10 o 
   6   2   8       23.32       25.04      1.95 o 
   7   2   8       23.73       23.11      4.89 o 
   8   2   8       13.43       13.41      1.81 o 
   9   2   8        6.87        7.34      2.20 o 
  -9   3   8        5.21        5.16      2.01 o 
  -8   3   8       29.89       36.06      3.73 o 
  -7   3   8       26.85       34.29      3.53 o 
  -6   3   8       53.91       60.23      4.29 o 
  -5   3   8      145.29      155.79      3.72 o 
  -4   3   8       11.15        8.61      1.58 o 
  -3   3   8       10.17        9.82      1.55 o 
  -2   3   8      164.38      165.23      3.87 o 
  -1   3   8      106.77      105.70      2.98 o 
   0   3   8      275.16      271.08      5.28 o 
   1   3   8      161.29      165.73      4.62 o 
   2   3   8       15.61       14.98      2.19 o 
   3   3   8        4.89        4.38      1.58 o 
   4   3   8       59.34       56.54      2.67 o 
   5   3   8       10.87       10.07      1.50 o 
   6   3   8        4.03        4.95      0.98 o 
   7   3   8        1.34        1.17      1.05 o 
   8   3   8        0.52        0.89      1.25 o 
  -8   4   8        7.19        8.78      2.70 o 
  -7   4   8        1.27        2.45      1.78 o 
  -6   4   8       15.88       17.16      2.97 o 
  -5   4   8        7.84        9.05      1.29 o 
  -4   4   8        0.54       -0.47      0.92 o 
  -3   4   8       51.70       54.80      6.23 o 
  -2   4   8       38.04       42.58      3.26 o 
  -1   4   8       13.15       17.33      1.87 o 
   0   4   8       68.52       75.44      3.00 o 
   1   4   8        7.01        9.63      1.44 o 
   2   4   8       42.86       42.98      2.51 o 
   3   4   8       50.62       50.31      2.78 o 
   4   4   8       11.16       12.11      1.74 o 
   5   4   8        4.96        6.10      2.09 o 
   6   4   8        4.83        2.65      4.06 o 
  -6   5   8       11.83       17.64      3.28 o 
  -5   5   8        6.50        5.67      2.17 o 
  -4   5   8       21.10       22.10      2.50 o 
  -3   5   8       17.90       20.20      2.55 o 
  -2   5   8        6.08        2.36      1.59 o 
  -1   5   8       31.73       36.62      2.40 o 
   0   5   8       13.23       10.33      1.63 o 
   1   5   8        5.49        2.74      1.98 o 
   2   5   8        7.46        6.54      1.46 o 
   3   5   8        5.96        4.01      1.39 o 
   4   5   8        1.44       -0.04      1.12 o 
   5   5   8        3.92        4.24      3.16 o 
  -3   6   8        0.64        0.97      1.65 o 
  -2   6   8       11.87        8.70      2.24 o 
  -1   6   8       25.65       22.28      3.22 o 
   0   6   8       12.05       12.08      2.70 o 
   1   6   8        8.76       10.27      1.93 o 
   2   6   8        3.16        2.44      2.28 o 
  -3  -6   9        6.10        2.41      2.19 o 
  -2  -6   9        0.01        0.23      2.00 o 
  -6  -5   9        8.54        6.88      2.66 o 
  -5  -5   9        6.44        2.37      1.73 o 
  -4  -5   9        9.64       15.22      3.02 o 
  -3  -5   9       10.64       10.38      2.51 o 
  -2  -5   9        7.43        9.50      2.39 o 
  -1  -5   9       28.53       32.09      3.56 o 
  -8  -4   9        4.94        7.26      2.60 o 
  -7  -4   9        8.52        6.09      2.38 o 
  -6  -4   9       22.24       23.09      3.34 o 
  -5  -4   9       20.17       21.60      3.14 o 
  -4  -4   9       35.75       32.63      3.43 o 
  -3  -4   9       30.08       28.73      3.19 o 
  -2  -4   9       14.65       13.14      2.31 o 
  -1  -4   9       29.09       25.90      2.81 o 
   0  -4   9       47.09       49.24      3.48 o 
   3  -4   9        4.83        6.46      2.41 o 
   4  -4   9        1.03        1.51      1.87 o 
   5  -4   9        2.71        4.00      2.27 o 
   6  -4   9        1.43        1.79      2.46 o 
 -10  -3   9        8.01        5.92      2.78 o 
  -9  -3   9        6.92        9.57      2.67 o 
  -8  -3   9        5.28        4.01      1.93 o 
  -7  -3   9        1.45        0.73      1.39 o 
  -6  -3   9       18.70       17.25      2.61 o 
  -5  -3   9       50.16       44.71      3.40 o 
  -4  -3   9       21.68       21.90      2.56 o 
  -3  -3   9       19.67       22.07      2.50 o 
  -2  -3   9       89.10       81.45      4.07 o 
  -1  -3   9       44.97       41.10      2.84 o 
   0  -3   9       22.09       25.44      2.19 o 
   2  -3   9       26.44       29.53      3.44 o 
   3  -3   9       52.97       53.36      4.41 o 
   4  -3   9       70.55       74.52      5.21 o 
   5  -3   9        5.94        9.47      2.68 o 
   6  -3   9        4.16        6.08      2.47 o 
   7  -3   9        7.03        7.60      2.89 o 
 -10  -2   9        2.29        4.22      2.25 o 
  -9  -2   9        2.64        2.31      1.84 o 
  -8  -2   9       34.65       31.02      3.35 o 
  -7  -2   9       13.79       16.27      2.47 o 
  -6  -2   9       30.35       25.88      2.69 o 
  -5  -2   9       43.45       36.99      2.81 o 
  -4  -2   9       14.43       10.84      1.71 o 
  -3  -2   9       12.22       15.19      1.78 o 
  -2  -2   9       10.62       11.40      1.46 o 
  -1  -2   9       24.25       22.01      1.73 o 
   0  -2   9       14.20       15.83      1.48 o 
   1  -2   9       47.28       42.78      2.19 o 
   2  -2   9       13.66       11.63      2.08 o 
   3  -2   9       77.88       81.75      4.70 o 
   4  -2   9        9.03        6.65      1.95 o 
   5  -2   9       17.93       15.95      2.76 o 
   6  -2   9       11.19        7.56      2.38 o 
   7  -2   9        0.45       -0.68      1.59 o 
   8  -2   9        0.13        1.72      1.94 o 
  -9  -1   9        0.60       -0.64      1.37 o 
  -8  -1   9        8.02       10.02      2.06 o 
  -7  -1   9       26.76       26.19      2.61 o 
  -6  -1   9      101.64      103.39      4.37 o 
  -5  -1   9      116.07      105.43      4.14 o 
  -4  -1   9      187.00      190.01      5.43 o 
  -3  -1   9       44.95       42.04      2.25 o 
  -2  -1   9       40.91       47.56      2.21 o 
  -1  -1   9      342.12      338.54      6.62 o 
   0  -1   9      137.18      130.11      2.28 o 
   1  -1   9      278.97      277.95      3.58 o 
   2  -1   9      395.01      376.52      5.83 o 
   3  -1   9       93.05       88.30      2.50 o 
   4  -1   9       12.86       13.55      2.13 o 
   5  -1   9       55.55       62.97      4.15 o 
   6  -1   9       17.97       14.22      2.51 o 
   7  -1   9        9.75        7.83      2.29 o 
   8  -1   9       16.81       20.59      3.34 o 
  -9   0   9       26.50       27.42      2.52 o 
  -8   0   9       49.82       51.62      2.25 o 
  -7   0   9       99.67      104.31      3.00 o 
  -6   0   9        1.67        1.99      0.62 o 
  -5   0   9       62.10       61.10      1.93 o 
  -4   0   9      358.91      397.66      5.63 o 
  -3   0   9       51.38       49.72      2.68 o 
  -2   0   9      184.14      165.20      4.65 o 
  -1   0   9       82.55       78.37      3.23 o 
   0   0   9      192.52      199.91      2.77 o 
   1   0   9      267.36      269.18      3.93 o 
   2   0   9       97.53       96.23      2.24 o 
   3   0   9       20.62       20.41      0.89 o 
   4   0   9       45.36       55.75      2.97 o 
   5   0   9        0.21       -0.01      0.54 o 
   6   0   9        0.71       -0.11      1.11 o 
   7   0   9        4.06        2.49      1.42 o 
   8   0   9        2.01        0.22      1.51 o 
   9   0   9        0.17        0.16      1.79 o 
 -11   1   9        2.67        2.27      1.72 o 
 -10   1   9       14.55       14.62      2.38 o 
  -9   1   9        0.62        1.65      1.21 o 
  -8   1   9        8.56        8.20      1.73 o 
  -7   1   9       26.48       27.71      2.38 o 
  -6   1   9       99.95      107.63      3.48 o 
  -5   1   9      116.71      120.18      3.05 o 
  -4   1   9      185.97      191.49      3.61 o 
  -3   1   9       45.45       41.58      1.48 o 
  -2   1   9       43.12       46.71      4.61 o 
  -1   1   9      339.55      328.44      5.23 o 
   0   1   9      136.10      131.47      2.12 o 
   1   1   9      272.42      275.83      3.60 o 
   2   1   9      391.88      393.87     11.27 o 
   3   1   9       95.58       94.17      2.84 o 
   4   1   9       12.42       13.66      0.99 o 
   5   1   9       55.23       61.37      3.18 o 
   6   1   9       17.93       18.34      2.77 o 
   7   1   9        9.33        8.80      2.07 o 
   8   1   9       16.77       16.68      2.76 o 
   9   1   9        5.77        6.81      2.47 o 
 -10   2   9        2.26        1.51      1.52 o 
  -9   2   9        2.51        2.76      1.62 o 
  -8   2   9       33.84       38.53      3.29 o 
  -7   2   9       13.80       14.44      1.35 o 
  -6   2   9       31.42       37.56      1.79 o 
  -5   2   9       42.61       42.51      3.77 o 
  -4   2   9       13.39       12.46      1.00 o 
  -3   2   9       13.34       13.39      1.02 o 
  -2   2   9        9.69       10.73      0.94 o 
  -1   2   9       23.00       24.76      1.98 o 
   0   2   9       14.50       16.82      1.87 o 
   1   2   9       46.91       41.57      1.82 o 
   2   2   9       14.01       13.66      1.27 o 
   3   2   9       78.37       81.09      2.11 o 
   4   2   9        8.93       10.08      0.95 o 
   5   2   9       17.90       18.48      1.26 o 
   6   2   9       11.14       12.02      2.16 o 
   7   2   9        0.43        0.04      0.95 o 
   8   2   9        0.13        0.04      1.11 o 
  -9   3   9        6.95        5.00      2.04 o 
  -8   3   9        5.63        3.12      1.78 o 
  -7   3   9        1.24        0.43      1.43 o 
  -6   3   9       18.24       20.14      4.15 o 
  -5   3   9       49.26       49.00      1.71 o 
  -4   3   9       20.67       19.79      1.31 o 
  -3   3   9       20.06       21.28      1.38 o 
  -2   3   9       88.80       86.97      4.32 o 
  -1   3   9       44.12       46.90      2.08 o 
   0   3   9       23.62       24.67      1.68 o 
   1   3   9       29.80       35.05      2.06 o 
   2   3   9       25.04       25.10      2.09 o 
   3   3   9       52.52       56.43      2.64 o 
   4   3   9       71.46       73.23      6.34 o 
   5   3   9        6.21        5.69      2.21 o 
   6   3   9        4.28        3.87      1.94 o 
   7   3   9        7.18        7.21      2.42 o 
   8   3   9        2.30        3.72      2.33 o 
  -8   4   9        5.14        7.54      2.72 o 
  -7   4   9        8.46        9.36      2.57 o 
  -6   4   9       21.91       26.50      3.53 o 
  -5   4   9       20.09       22.71      1.79 o 
  -4   4   9       36.35       35.28      2.64 o 
  -3   4   9       30.76       34.74      2.65 o 
  -2   4   9       15.06       14.63      1.44 o 
  -1   4   9       29.35       26.10      5.04 o 
   0   4   9       46.54       43.76      2.37 o 
   1   4   9       34.40       30.95      2.23 o 
   2   4   9       10.57       10.30      1.55 o 
   3   4   9        4.94        3.84      1.16 o 
   4   4   9        1.03        1.01      1.05 o 
   5   4   9        2.69        0.39      1.01 o 
   6   4   9        1.43        0.76      1.11 o 
  -6   5   9        8.59        8.16      2.59 o 
  -5   5   9        6.58        5.44      2.15 o 
  -4   5   9        9.96       12.94      2.18 o 
  -3   5   9       11.07       12.08      2.28 o 
  -2   5   9        7.66        9.67      2.20 o 
  -1   5   9       28.46       30.70      2.75 o 
   0   5   9       55.71       58.13      5.01 o 
   1   5   9       30.10       32.98      2.55 o 
   2   5   9       13.38       14.79      2.00 o 
   3   5   9        8.20        8.40      1.88 o 
   4   5   9        8.22        9.31      1.84 o 
  -3   6   9        6.26        8.26      2.25 o 
  -2   6   9        0.01       -1.51      1.51 o 
  -1   6   9        2.90        2.82      2.00 o 
   0   6   9        3.77        5.13      2.21 o 
   1   6   9        3.31        5.87      2.51 o 
   2   6   9        0.73        0.60      2.12 o 
  -3  -6  10        7.91        8.54      2.89 o 
  -6  -5  10        1.03        1.04      1.86 o 
  -5  -5  10        0.62        0.02      1.66 o 
  -4  -5  10        0.98       -0.35      1.53 o 
  -3  -5  10        5.65        7.14      2.33 o 
  -2  -5  10        5.94        3.65      1.79 o 
  -8  -4  10        7.18        3.55      2.29 o 
  -7  -4  10       12.78       11.36      2.89 o 
  -6  -4  10       15.92       22.19      3.33 o 
  -5  -4  10       31.03       26.27      3.39 o 
  -4  -4  10       24.79       27.53      3.31 o 
  -3  -4  10       39.98       38.79      3.58 o 
  -2  -4  10       49.50       46.85      3.71 o 
  -1  -4  10       12.62       11.36      2.21 o 
   3  -4  10       18.30       23.55      3.89 o 
   4  -4  10       11.66       13.61      3.39 o 
   5  -4  10        2.22        1.10      1.84 o 
  -9  -3  10        1.34        2.08      2.10 o 
  -8  -3  10        0.78       -0.11      1.48 o 
  -7  -3  10        5.81        6.38      2.12 o 
  -6  -3  10        7.70        4.17      1.76 o 
  -5  -3  10       22.92       24.02      2.89 o 
  -4  -3  10       25.03       23.24      2.69 o 
  -3  -3  10        1.47        1.11      0.96 o 
  -2  -3  10        9.95        7.59      1.65 o 
  -1  -3  10       24.24       23.35      2.32 o 
   0  -3  10        0.94        1.48      0.79 o 
   2  -3  10       16.27       17.47      2.99 o 
   3  -3  10       19.74       19.40      3.15 o 
   4  -3  10        0.01        0.22      1.61 o 
   5  -3  10        3.50        1.32      1.75 o 
   6  -3  10        0.23        0.39      1.79 o 
   7  -3  10        0.34        2.17      2.25 o 
 -10  -2  10        3.69        3.77      2.43 o 
  -9  -2  10        9.14        7.07      2.38 o 
  -8  -2  10       13.61       14.46      2.63 o 
  -7  -2  10        0.50        0.79      1.14 o 
  -6  -2  10       12.00        6.83      1.81 o 
  -5  -2  10       88.24       76.12      4.05 o 
  -4  -2  10       39.63       31.76      2.50 o 
  -3  -2  10       75.25       65.20      3.36 o 
  -2  -2  10       25.75       25.36      2.12 o 
  -1  -2  10       88.54       85.49      3.44 o 
   0  -2  10      116.39      109.57      3.79 o 
   1  -2  10       12.07       12.07      1.10 o 
   2  -2  10      112.66      107.73      5.49 o 
   3  -2  10      100.25      101.84      5.49 o 
   4  -2  10       37.06       39.77      3.79 o 
   5  -2  10       40.03       39.23      4.00 o 
   6  -2  10        8.74       13.48      2.97 o 
   7  -2  10        3.38        5.89      2.37 o 
  -9  -1  10        9.55        7.58      2.19 o 
  -8  -1  10       15.38       15.77      2.46 o 
  -7  -1  10       27.23       28.63      2.76 o 
  -6  -1  10       69.05       64.47      3.54 o 
  -5  -1  10       11.92       12.55      1.74 o 
  -4  -1  10       15.76       12.92      1.60 o 
  -3  -1  10       25.96       23.73      1.78 o 
  -2  -1  10        0.74        2.03      0.58 o 
  -1  -1  10       64.23       57.52      2.41 o 
   0  -1  10        4.69        3.29      0.48 o 
   1  -1  10       12.57       13.66      1.37 o 
   2  -1  10       40.99       39.07      1.47 o 
   3  -1  10      113.24      110.67      2.97 o 
   4  -1  10       52.56       57.68      3.91 o 
   5  -1  10        2.34        1.48      1.44 o 
   6  -1  10        1.14        3.01      1.70 o 
   7  -1  10        5.03        3.01      1.98 o 
   8  -1  10        0.92       -0.57      1.71 o 
  -8   0  10        1.21        0.52      1.11 o 
  -7   0  10       54.54       60.46      2.31 o 
  -6   0  10      193.14      188.34      3.90 o 
  -5   0  10      341.82      342.87      9.21 o 
  -4   0  10      353.67      377.09      5.53 o 
  -3   0  10       94.16       93.44      3.14 o 
  -2   0  10      211.48      196.12      3.53 o 
  -1   0  10      287.78      282.21      4.31 o 
   0   0  10      102.71       99.40      1.90 o 
   1   0  10      177.28      171.00      2.66 o 
   2   0  10      331.15      337.51      4.20 o 
   3   0  10      128.25      128.65      2.35 o 
   4   0  10        0.57        0.98      0.91 o 
   5   0  10        2.58        5.86      1.75 o 
   6   0  10       26.97       31.18      3.24 o 
   7   0  10        7.29        6.89      2.18 o 
   8   0  10        4.20        4.29      2.20 o 
 -11   1  10        3.92        3.26      1.78 o 
 -10   1  10        2.41        5.72      1.81 o 
  -9   1  10        9.73       10.94      2.05 o 
  -8   1  10       14.98       17.64      1.55 o 
  -7   1  10       26.60       27.86      1.65 o 
  -6   1  10       69.46       80.09      2.57 o 
  -5   1  10       12.00       15.02      1.57 o 
  -4   1  10       16.60       16.54      1.11 o 
  -3   1  10       26.72       27.43      1.48 o 
  -2   1  10        0.86        0.19      0.28 o 
  -1   1  10       64.95       63.78      1.89 o 
   0   1  10        4.77        4.27      0.60 o 
   1   1  10       12.54       13.28      0.79 o 
   2   1  10       40.78       40.25      1.34 o 
   3   1  10      112.89      108.59      3.01 o 
   4   1  10       52.28       56.18      1.76 o 
   5   1  10        2.43        2.22      0.90 o 
   6   1  10        1.19        1.77      1.51 o 
   7   1  10        4.89        3.65      1.88 o 
   8   1  10        0.91        0.39      1.55 o 
 -10   2  10        3.58        3.40      1.79 o 
  -9   2  10        9.26       10.17      2.20 o 
  -8   2  10       13.61       15.20      2.49 o 
  -7   2  10        0.72        0.55      0.72 o 
  -6   2  10       11.00        7.12      1.02 o 
  -5   2  10       85.26       82.77      3.00 o 
  -4   2  10       39.37       38.88      2.87 o 
  -3   2  10       75.78       81.80      3.78 o 
  -2   2  10       24.95       25.26      2.19 o 
  -1   2  10       87.31       82.38      3.38 o 
   0   2  10      115.21      114.63      2.99 o 
   1   2  10       12.23       11.30      1.14 o 
   2   2  10      110.83      106.26      3.61 o 
   3   2  10       98.68      105.27      4.04 o 
   4   2  10       38.18       37.18      2.03 o 
   5   2  10       40.35       41.51      2.60 o 
   6   2  10        8.53       11.31      1.60 o 
   7   2  10        3.41        4.50      1.36 o 
   8   2  10        5.52        7.93      2.39 o 
  -9   3  10        1.32        3.31      1.94 o 
  -8   3  10        0.78        1.37      1.77 o 
  -7   3  10        5.84        6.38      2.10 o 
  -6   3  10        7.38        7.00      1.09 o 
  -5   3  10       22.47       24.75      1.34 o 
  -4   3  10       24.74       23.22      2.28 o 
  -3   3  10        1.65        0.96      0.59 o 
  -2   3  10        9.81        9.02      1.10 o 
  -1   3  10       23.97       26.94      1.72 o 
   0   3  10        0.91        0.70      0.63 o 
   1   3  10       41.82       39.15      2.15 o 
   2   3  10       16.36       15.99      1.61 o 
   3   3  10       19.54       14.50      3.28 o 
   4   3  10        0.02       -0.55      0.75 o 
   5   3  10        3.62        2.95      1.12 o 
   6   3  10        0.23        1.04      1.61 o 
   7   3  10        0.38       -0.05      1.69 o 
  -8   4  10        7.31        4.53      2.32 o 
  -7   4  10       13.36       18.29      3.23 o 
  -6   4  10       16.40       21.27      3.25 o 
  -5   4  10       31.37       46.34      2.95 o 
  -4   4  10       24.64       25.96      2.41 o 
  -3   4  10       40.46       45.92      2.18 o 
  -2   4  10       50.53       51.65      3.55 o 
  -1   4  10       12.16       13.89      1.61 o 
   0   4  10       32.91       30.21      2.14 o 
   1   4  10       54.93       66.11      3.01 o 
   2   4  10        6.08        9.38      1.54 o 
   3   4  10       17.80       19.74      2.07 o 
   4   4  10       11.59       11.63      1.74 o 
   5   4  10        2.19        1.50      1.22 o 
   6   4  10        3.47        3.93      1.50 o 
  -6   5  10        1.01       -0.60      1.67 o 
  -5   5  10        0.59        0.50      1.61 o 
  -4   5  10        1.07        1.72      1.46 o 
  -3   5  10        5.78        6.34      1.84 o 
  -2   5  10        6.09        7.65      1.98 o 
  -1   5  10        2.92        2.67      1.14 o 
   0   5  10        0.33       -0.43      0.99 o 
   1   5  10        0.95        1.32      1.66 o 
   2   5  10        3.87        3.39      1.35 o 
   3   5  10        1.79        0.06      1.11 o 
   4   5  10        1.31        2.36      1.95 o 
  -3   6  10        8.13        9.33      2.37 o 
  -2   6  10        6.47        8.66      2.37 o 
   1   6  10       19.15       25.96      3.90 o 
  -5  -5  11       20.17       15.95      3.24 o 
  -4  -5  11        7.99        4.44      2.12 o 
  -3  -5  11       15.54       14.19      2.93 o 
  -2  -5  11       20.67       25.05      3.50 o 
  -7  -4  11        0.87        0.48      1.81 o 
  -6  -4  11        5.94        6.05      2.27 o 
  -5  -4  11        2.78        0.54      1.35 o 
  -4  -4  11        0.43       -0.39      1.05 o 
  -3  -4  11        8.66        7.90      2.12 o 
  -2  -4  11        0.82        1.61      1.39 o 
  -1  -4  11        6.75        5.78      1.78 o 
   3  -4  11        2.01        2.81      2.23 o 
   4  -4  11        1.04        1.97      2.28 o 
   5  -4  11        0.08        0.89      2.11 o 
  -9  -3  11       12.79        9.83      2.77 o 
  -8  -3  11       13.21       10.64      2.66 o 
  -7  -3  11       24.97       26.26      3.43 o 
  -6  -3  11       12.96       11.76      2.40 o 
  -5  -3  11       11.79       12.71      2.30 o 
  -4  -3  11       73.37       65.48      4.09 o 
  -3  -3  11       48.63       49.14      3.39 o 
  -2  -3  11       69.21       61.47      3.69 o 
  -1  -3  11       57.22       54.12      3.39 o 
   0  -3  11       13.39       14.27      1.93 o 
   2  -3  11        9.82       10.99      2.70 o 
   3  -3  11        6.48        9.61      2.65 o 
   4  -3  11       21.23       26.98      3.88 o 
   5  -3  11        4.13        2.79      2.29 o 
   6  -3  11        1.53        0.16      1.95 o 
 -10  -2  11        0.18        0.60      2.12 o 
  -9  -2  11        1.64        1.98      1.98 o 
  -8  -2  11        5.32        5.20      2.06 o 
  -7  -2  11        2.28        1.03      1.35 o 
  -6  -2  11       10.33        7.60      1.87 o 
  -5  -2  11       50.13       46.86      3.23 o 
  -4  -2  11        1.47        0.71      0.87 o 
  -3  -2  11       24.22       26.43      2.29 o 
  -2  -2  11       13.27       15.18      1.74 o 
  -1  -2  11       28.09       26.81      2.06 o 
   0  -2  11       12.21       10.81      1.36 o 
   1  -2  11       12.27       10.40      1.11 o 
   2  -2  11       55.25       58.72      4.23 o 
   3  -2  11       24.06       24.18      3.17 o 
   4  -2  11       32.08       35.39      3.80 o 
   5  -2  11        4.72        4.67      2.05 o 
   6  -2  11        2.52        5.88      2.31 o 
   7  -2  11        2.67        1.73      2.14 o 
  -9  -1  11        7.32        7.39      2.28 o 
  -8  -1  11       20.43       25.99      2.99 o 
  -7  -1  11       25.65       27.31      2.78 o 
  -6  -1  11       20.56       19.25      2.27 o 
  -5  -1  11      214.53      216.48      6.51 o 
  -4  -1  11      241.63      236.66      6.50 o 
  -3  -1  11       54.13       51.49      2.64 o 
  -2  -1  11       73.76       63.67      2.82 o 
  -1  -1  11      169.11      153.24      4.32 o 
   0  -1  11      167.43      169.42      3.32 o 
   1  -1  11       32.97       31.14      1.49 o 
   2  -1  11       80.34       79.76      2.57 o 
   3  -1  11      165.48      178.97      6.89 o 
   4  -1  11       30.89       34.48      3.35 o 
   5  -1  11        7.41       12.07      2.47 o 
   6  -1  11        6.03        7.61      2.36 o 
   7  -1  11        2.68        3.18      2.04 o 
   8  -1  11        4.57        4.49      2.40 o 
  -9   0  11        2.12        3.10      1.63 o 
  -8   0  11        4.65        3.43      1.39 o 
  -7   0  11        0.00       -0.83      0.83 o 
  -6   0  11       41.23       38.67      2.57 o 
  -5   0  11      196.27      190.32      5.55 o 
  -4   0  11        3.12        2.09      0.89 o 
  -3   0  11       14.88       13.83      1.37 o 
  -2   0  11        0.00        0.08      0.30 o 
  -1   0  11        1.65        3.70      0.82 o 
   0   0  11        6.38        5.11      0.90 o 
   1   0  11        5.90        6.58      0.62 o 
   2   0  11       12.87       14.20      1.27 o 
   3   0  11        7.81        8.30      1.40 o 
   4   0  11       83.93       79.01      2.87 o 
   5   0  11       26.60       25.18      2.87 o 
   6   0  11        0.23        0.12      1.44 o 
   7   0  11        1.24        1.26      1.68 o 
   8   0  11        2.24        1.43      1.89 o 
  -9   1  11        7.54        5.30      1.67 o 
  -8   1  11       21.05       22.87      1.74 o 
  -7   1  11       26.49       28.93      1.76 o 
  -6   1  11       20.96       21.73      1.51 o 
  -5   1  11      212.27      213.68      4.25 o 
  -4   1  11      239.39      240.01      4.95 o 
  -3   1  11       56.32       59.02      4.06 o 
  -2   1  11       76.10       75.30      2.15 o 
  -1   1  11      168.82      152.63      3.19 o 
   0   1  11      165.46      174.08      3.48 o 
   1   1  11       32.18       35.71      3.81 o 
   2   1  11       79.33       85.25      2.90 o 
   3   1  11      163.84      174.22      3.14 o 
   4   1  11       30.41       35.16      2.08 o 
   5   1  11        7.80        7.69      1.29 o 
   6   1  11        6.10        4.99      1.23 o 
   7   1  11        2.58        1.30      1.55 o 
   8   1  11        4.52        5.13      2.24 o 
 -10   2  11        0.18        0.64      1.66 o 
  -9   2  11        1.59        1.17      1.49 o 
  -8   2  11        5.27        3.96      1.68 o 
  -7   2  11        2.41        4.17      0.97 o 
  -6   2  11       10.06       10.12      1.19 o 
  -5   2  11       49.79       51.10      2.07 o 
  -4   2  11        1.44        1.04      0.56 o 
  -3   2  11       24.15       23.10      1.37 o 
  -2   2  11       13.21       15.46      1.45 o 
  -1   2  11       28.17       27.89      1.50 o 
   0   2  11       12.10       12.35      1.16 o 
   1   2  11       12.67       10.57      1.90 o 
   2   2  11       56.22       61.41      3.58 o 
   3   2  11       23.61       25.21      2.42 o 
   4   2  11       31.30       34.43      2.00 o 
   5   2  11        4.68        6.33      2.01 o 
   6   2  11        2.49        2.38      1.65 o 
   7   2  11        2.73        5.09      2.14 o 
  -9   3  11       12.73       21.04      3.33 o 
  -8   3  11       13.10       13.68      2.82 o 
  -7   3  11       24.59       30.29      3.52 o 
  -6   3  11       13.36       12.52      1.37 o 
  -5   3  11       11.03       12.20      1.23 o 
  -4   3  11       70.99       74.22      3.45 o 
  -3   3  11       49.37       52.18      2.12 o 
  -2   3  11       69.71       65.54      2.85 o 
  -1   3  11       55.87       59.05      4.32 o 
   0   3  11       13.40       12.46      1.38 o 
   1   3  11       28.16       26.44      2.01 o 
   2   3  11        9.87        8.28      1.29 o 
   3   3  11        6.64        5.81      1.17 o 
   4   3  11       21.06       26.33      2.79 o 
   5   3  11        4.22        5.75      1.31 o 
   6   3  11        1.61        0.29      1.83 o 
   7   3  11        2.44        3.57      2.24 o 
  -7   4  11        0.93        0.88      1.74 o 
  -6   4  11        6.09        4.23      1.98 o 
  -5   4  11        2.69        1.86      1.25 o 
  -4   4  11        0.43        0.12      1.01 o 
  -3   4  11        8.70        9.17      1.30 o 
  -2   4  11        0.81        0.90      0.79 o 
  -1   4  11        6.68        7.09      1.31 o 
   0   4  11        1.10        0.30      0.76 o 
   1   4  11        4.82        5.39      1.26 o 
   2   4  11        0.25        0.26      0.87 o 
   3   4  11        1.99        1.41      1.06 o 
   4   4  11        0.95        0.25      0.94 o 
   5   4  11        0.09       -0.91      1.02 o 
  -4   5  11        7.98        6.12      1.89 o 
  -3   5  11       15.71       16.09      2.46 o 
  -2   5  11       21.19       24.05      2.07 o 
  -1   5  11        8.05        5.17      1.33 o 
   0   5  11       11.09        8.28      1.57 o 
   1   5  11       20.06       18.91      2.21 o 
   2   5  11       14.24       18.28      2.20 o 
   3   5  11       11.24        9.70      1.88 o 
   0   6  11        0.94        0.20      2.03 o 
  -5  -5  12        1.56        2.11      2.00 o 
  -4  -5  12        1.15       -0.21      1.64 o 
  -3  -5  12        1.85        4.24      2.11 o 
  -2  -5  12        7.73       10.42      2.76 o 
  -7  -4  12        8.12       10.92      3.02 o 
  -6  -4  12       15.40       12.38      2.89 o 
  -5  -4  12       31.27       39.52      4.08 o 
  -4  -4  12       16.18       14.61      2.75 o 
  -3  -4  12       25.43       22.26      2.98 o 
  -2  -4  12       45.34       53.91      4.04 o 
  -1  -4  12       22.06       19.71      2.68 o 
   4  -4  12        5.54        8.08      3.25 o 
  -9  -3  12        3.06        2.60      2.33 o 
  -8  -3  12        1.82        1.48      1.93 o 
  -7  -3  12        0.59       -0.80      1.46 o 
  -6  -3  12       11.08       12.58      2.53 o 
  -5  -3  12       11.08        8.60      2.19 o 
  -4  -3  12       25.19       18.57      2.63 o 
  -3  -3  12       12.68       11.85      2.12 o 
  -2  -3  12        2.42        2.85      1.29 o 
  -1  -3  12        6.82        6.57      1.62 o 
   0  -3  12        7.16        6.88      1.59 o 
   2  -3  12       20.19       25.07      3.62 o 
   3  -3  12       18.73       19.67      3.53 o 
   4  -3  12       12.24       18.47      3.55 o 
   5  -3  12        0.44        0.53      2.01 o 
   6  -3  12        0.03        0.32      1.94 o 
 -10  -2  12        6.08        6.66      2.67 o 
  -9  -2  12       10.27       13.13      2.85 o 
  -8  -2  12       12.70       17.93      2.99 o 
  -7  -2  12       11.93       10.30      2.28 o 
  -6  -2  12        8.85        8.19      1.95 o 
  -5  -2  12       34.01       33.10      2.95 o 
  -4  -2  12       71.21       66.58      3.70 o 
  -3  -2  12       39.59       36.76      2.63 o 
  -2  -2  12       30.16       30.88      2.38 o 
  -1  -2  12       28.05       24.74      2.14 o 
   0  -2  12       61.61       53.87      2.87 o 
   1  -2  12       27.07       28.69      3.19 o 
   2  -2  12        9.80        9.31      2.30 o 
   3  -2  12       13.77       15.38      2.81 o 
   4  -2  12       14.57       14.93      2.94 o 
   5  -2  12       10.15        9.98      2.64 o 
   6  -2  12        1.89        5.31      2.47 o 
   7  -2  12        0.68       -0.17      2.01 o 
 -10  -1  12        2.16        1.55      2.20 o 
  -9  -1  12        1.45        1.64      1.70 o 
  -8  -1  12        4.66        5.01      1.85 o 
  -7  -1  12        1.51        1.69      1.27 o 
  -6  -1  12       32.76       32.74      2.90 o 
  -5  -1  12       45.68       44.54      2.92 o 
  -4  -1  12      132.33      140.77      4.98 o 
  -3  -1  12       67.07       62.09      3.01 o 
  -2  -1  12       78.77       74.18      3.17 o 
  -1  -1  12       50.39       48.38      2.44 o 
   0  -1  12       94.95       94.51      4.30 o 
   1  -1  12        0.64        0.77      0.37 o 
   2  -1  12        2.52        3.52      0.83 o 
   3  -1  12       21.31       17.78      2.59 o 
   4  -1  12       23.35       26.08      3.15 o 
   5  -1  12       35.87       33.95      3.71 o 
   6  -1  12       16.54       24.16      3.53 o 
   7  -1  12        0.90        1.47      1.98 o 
  -9   0  12       24.75       31.31      3.33 o 
  -8   0  12        4.17        4.22      1.63 o 
  -7   0  12       46.98       52.10      3.38 o 
  -6   0  12       33.55       34.74      2.51 o 
  -5   0  12       40.22       39.09      2.56 o 
  -4   0  12      869.46      918.37     15.55 o 
  -3   0  12      336.27      335.21      7.29 o 
  -2   0  12       12.51       11.75      1.01 o 
  -1   0  12      182.62      171.92      3.46 o 
   0   0  12      177.75      164.79      2.79 o 
   1   0  12       41.54       42.85      1.38 o 
   2   0  12       82.55       86.03      2.00 o 
   3   0  12       34.03       38.94      2.06 o 
   4   0  12       41.26       44.94      2.28 o 
   5   0  12       20.25       25.26      3.02 o 
   6   0  12        0.00        0.52      1.52 o 
   7   0  12        0.19       -0.92      1.60 o 
   8   0  12        0.87       -1.10      1.88 o 
  -8   1  12        4.64        5.81      1.63 o 
  -7   1  12        1.50        1.04      0.75 o 
  -6   1  12       32.60       32.73      1.84 o 
  -5   1  12       46.11       47.12      2.62 o 
  -4   1  12      133.34      131.20      3.23 o 
  -3   1  12       65.96       63.54      2.64 o 
  -2   1  12       78.35       71.73      2.21 o 
  -1   1  12       50.15       48.04      1.80 o 
   0   1  12       93.13       89.78      3.38 o 
   1   1  12        0.75        0.49      0.47 o 
   2   1  12        2.84        3.20      0.73 o 
   3   1  12       21.13       20.72      1.40 o 
   4   1  12       23.10       21.55      1.77 o 
   5   1  12       35.28       43.92      5.90 o 
   6   1  12       16.25       20.61      2.90 o 
   7   1  12        0.90        1.19      1.75 o 
   8   1  12        1.47        1.34      2.08 o 
 -10   2  12        5.97        6.88      2.22 o 
  -9   2  12       10.26       11.47      2.51 o 
  -8   2  12       12.86       15.89      2.55 o 
  -7   2  12       12.32       12.78      1.42 o 
  -6   2  12        9.10        8.09      1.22 o 
  -5   2  12       33.31       32.83      1.51 o 
  -4   2  12       68.48       62.54      2.24 o 
  -3   2  12       37.62       36.28      3.21 o 
  -2   2  12       31.68       30.68      1.59 o 
  -1   2  12       28.51       30.27      3.98 o 
   0   2  12       60.73       61.37      2.27 o 
   1   2  12       26.31       30.52      1.75 o 
   2   2  12        9.15        9.99      1.21 o 
   3   2  12       13.63       11.39      1.87 o 
   4   2  12       14.34       14.53      1.50 o 
   5   2  12        9.88       11.32      2.44 o 
   6   2  12        1.99        3.75      1.96 o 
   7   2  12        0.74        0.03      1.86 o 
  -9   3  12        3.06        4.23      2.26 o 
  -8   3  12        1.81        0.12      1.62 o 
  -7   3  12        0.60       -0.32      1.46 o 
  -6   3  12       10.98       12.03      1.41 o 
  -5   3  12       11.17       11.04      1.28 o 
  -4   3  12       25.49       23.67      1.61 o 
  -3   3  12       12.65       16.35      1.41 o 
  -2   3  12        2.48        1.96      0.81 o 
  -1   3  12        6.95        7.44      2.32 o 
   0   3  12        7.12       10.64      1.30 o 
   1   3  12        8.26        6.29      2.25 o 
   2   3  12       20.90       18.92      1.73 o 
   3   3  12       18.90       19.85      1.82 o 
   4   3  12       12.12       11.24      1.56 o 
   5   3  12        0.36       -0.90      0.90 o 
   6   3  12        0.01       -0.11      1.73 o 
  -7   4  12        7.88        9.67      2.82 o 
  -6   4  12       15.89       16.81      4.91 o 
  -5   4  12       32.04       37.67      2.89 o 
  -4   4  12       15.83       16.28      1.54 o 
  -3   4  12       25.77       27.22      3.23 o 
  -2   4  12       46.30       49.76      2.43 o 
  -1   4  12       22.01       24.13      1.96 o 
   0   4  12       13.22       13.43      1.63 o 
   1   4  12       10.22       11.36      1.60 o 
   2   4  12        3.55        3.85      1.22 o 
   3   4  12        2.86        1.86      1.14 o 
   4   4  12        5.61       10.87      1.79 o 
   5   4  12        2.21        0.48      1.49 o 
  -5   5  12        1.52        3.65      1.70 o 
  -4   5  12        1.10        1.03      1.46 o 
  -3   5  12        1.75        2.36      1.60 o 
  -2   5  12        7.59       10.81      1.64 o 
  -1   5  12        6.59        8.72      1.69 o 
   0   5  12        2.04        1.22      1.18 o 
   1   5  12        3.16        2.67      1.24 o 
   2   5  12        6.82        8.32      1.74 o 
  -4  -5  13        6.01        6.25      2.62 o 
  -3  -5  13        7.96        7.26      2.43 o 
  -6  -4  13        0.16        0.30      1.65 o 
  -5  -4  13        5.47        4.15      1.97 o 
  -4  -4  13       13.74       11.69      2.54 o 
  -3  -4  13        8.61        7.58      2.12 o 
  -2  -4  13       10.28        8.37      2.19 o 
   4  -4  13       11.18       10.96      3.57 o 
  -8  -3  13       28.15       29.43      3.97 o 
  -7  -3  13       19.32       26.12      3.56 o 
  -6  -3  13        6.78        9.50      2.31 o 
  -5  -3  13       21.07       21.05      2.89 o 
  -4  -3  13       48.37       44.50      3.71 o 
  -3  -3  13       37.21       31.71      3.08 o 
  -2  -3  13       11.33        8.53      1.92 o 
  -1  -3  13       20.49       17.71      2.30 o 
   2  -3  13        6.08        5.66      2.31 o 
   3  -3  13        1.31        0.92      1.73 o 
   4  -3  13        2.01        2.94      2.25 o 
   5  -3  13        2.47        1.14      2.17 o 
  -9  -2  13        4.16        6.43      2.38 o 
  -8  -2  13        4.69        4.09      1.94 o 
  -7  -2  13        2.31        1.97      1.57 o 
  -6  -2  13        8.94        8.59      2.03 o 
  -5  -2  13       49.79       48.95      3.46 o 
  -4  -2  13       66.06       70.35      3.91 o 
  -3  -2  13       73.27       68.09      3.64 o 
  -2  -2  13       86.88       92.03      4.15 o 
  -1  -2  13       20.04       17.94      1.93 o 
   0  -2  13       74.51       67.30      3.34 o 
   1  -2  13       59.83       62.43      4.50 o 
   2  -2  13       20.63       20.78      3.12 o 
   3  -2  13       30.31       30.31      3.78 o 
   4  -2  13       33.10       33.88      4.11 o 
   5  -2  13       10.18       16.73      3.39 o 
   6  -2  13        7.91       13.91      3.43 o 
 -10  -1  13       11.89       14.66      3.17 o 
  -9  -1  13       16.53       16.52      2.95 o 
  -8  -1  13       18.28       22.76      3.01 o 
  -7  -1  13       11.64       14.47      2.37 o 
  -6  -1  13       28.60       29.97      2.91 o 
  -5  -1  13       11.56       12.20      1.87 o 
  -4  -1  13       77.65       71.15      3.56 o 
  -3  -1  13      262.06      258.45      6.77 o 
  -2  -1  13       33.74       31.48      2.15 o 
  -1  -1  13        2.99        3.96      1.02 o 
   0  -1  13       94.49       98.40      3.18 o 
   1  -1  13       42.76       42.53      1.93 o 
   2  -1  13       34.15       36.24      2.02 o 
   3  -1  13       16.64       14.30      2.57 o 
   4  -1  13        2.17        1.36      1.59 o 
   5  -1  13       11.96       11.73      2.77 o 
   6  -1  13        5.94        7.56      2.56 o 
   7  -1  13        1.02        0.54      2.04 o 
  -9   0  13        0.71        0.60      1.55 o 
  -8   0  13        5.11        5.33      1.78 o 
  -7   0  13        1.23        2.52      1.27 o 
  -6   0  13       41.10       40.26      2.79 o 
  -5   0  13        7.30        9.16      1.55 o 
  -4   0  13        7.83       10.39      1.55 o 
  -3   0  13       68.79       65.40      2.97 o 
  -2   0  13        2.84        1.35      0.60 o 
  -1   0  13      203.39      191.01      3.85 o 
   0   0  13       93.50       94.66      2.51 o 
   1   0  13        0.01        0.08      0.36 o 
   2   0  13        2.03        1.32      0.48 o 
   3   0  13        4.12        6.05      1.41 o 
   4   0  13        3.84        2.41      0.97 o 
   5   0  13       20.39       21.31      3.06 o 
   6   0  13       24.58       25.59      3.51 o 
   7   0  13        5.11        7.83      2.69 o 
  -8   1  13       18.58       22.67      2.55 o 
  -7   1  13       11.97       12.06      1.92 o 
  -6   1  13       30.18       29.22      2.47 o 
  -5   1  13       12.28       10.62      1.17 o 
  -4   1  13       76.72       76.63      2.53 o 
  -3   1  13      262.21      260.34      7.51 o 
  -2   1  13       32.64       28.16      1.50 o 
  -1   1  13        3.27        3.86      1.27 o 
   0   1  13       96.44       98.85      3.32 o 
   1   1  13       42.06       42.47      1.83 o 
   2   1  13       33.28       35.19      1.71 o 
   3   1  13       16.70       17.63      1.35 o 
   4   1  13        2.03        1.75      1.29 o 
   5   1  13       11.80       11.17      2.31 o 
  -9   2  13        4.15        3.80      2.00 o 
  -8   2  13        4.78        5.82      1.53 o 
  -7   2  13        2.44        2.75      0.98 o 
  -6   2  13        8.62        7.59      1.90 o 
  -5   2  13       49.37       48.13      1.81 o 
  -4   2  13       67.64       63.06      6.26 o 
  -3   2  13       74.99       74.15      6.26 o 
  -2   2  13       86.31       89.78      6.25 o 
  -1   2  13       20.19       20.51      1.81 o 
   0   2  13       74.03       72.96      2.52 o 
   1   2  13       59.16       64.18      2.45 o 
   2   2  13       21.93       23.17      1.81 o 
   3   2  13       30.82       33.87      1.98 o 
   4   2  13       33.00       36.38      2.70 o 
   5   2  13       10.27       15.63      2.91 o 
   6   2  13        7.64        7.89      2.48 o 
  -9   3  13        6.25        3.66      2.21 o 
  -8   3  13       28.09       35.12      4.03 o 
  -7   3  13       19.30       25.48      1.98 o 
  -6   3  13        6.75        8.12      1.32 o 
  -5   3  13       21.21       22.33      1.65 o 
  -4   3  13       47.57       48.62      2.20 o 
  -3   3  13       35.67       34.03      1.93 o 
  -2   3  13       11.67       10.90      1.27 o 
  -1   3  13       20.85       18.26      1.56 o 
   0   3  13        8.06        7.51      1.19 o 
   1   3  13       12.01       14.90      1.80 o 
   2   3  13        5.83        6.87      1.27 o 
   3   3  13        1.24        0.58      0.87 o 
   4   3  13        2.11        2.82      1.11 o 
   5   3  13        2.42        3.71      2.16 o 
   6   3  13        0.10        0.36      1.92 o 
  -7   4  13        0.13        0.40      2.01 o 
  -6   4  13        0.19        1.15      1.01 o 
  -5   4  13        5.40        7.31      1.75 o 
  -4   4  13       13.53       12.58      1.49 o 
  -3   4  13        8.33        8.35      1.32 o 
  -2   4  13       10.12        9.44      1.44 o 
  -1   4  13       10.27       12.37      1.60 o 
   0   4  13        3.14        4.26      1.12 o 
   1   4  13        5.74        7.61      1.42 o 
   2   4  13        3.59        3.51      1.18 o 
   3   4  13        4.66        4.26      1.79 o 
   4   4  13       11.12       11.25      1.82 o 
   5   4  13        3.01        2.12      1.74 o 
  -5   5  13        6.01        5.21      1.87 o 
  -4   5  13        6.19        3.02      1.66 o 
  -3   5  13        7.83        7.91      2.16 o 
  -2   5  13        7.55        7.35      2.51 o 
  -1   5  13        6.91        5.14      2.15 o 
   0   5  13        3.90        2.69      1.33 o 
   1   5  13        5.02        1.74      1.98 o 
  -4  -5  14        6.21        8.32      2.73 o 
  -3  -5  14        4.36        0.41      2.00 o 
  -6  -4  14        9.03        9.79      2.73 o 
  -5  -4  14       11.80       13.36      2.89 o 
  -4  -4  14        4.31        3.52      2.00 o 
  -3  -4  14       14.46       10.42      2.55 o 
  -2  -4  14       12.53       13.44      2.63 o 
  -8  -3  14       19.58       23.70      3.71 o 
  -7  -3  14        4.15        0.49      1.62 o 
  -6  -3  14        2.21        2.39      1.73 o 
  -5  -3  14        8.63       11.33      2.45 o 
  -4  -3  14       22.13       19.13      2.76 o 
  -3  -3  14       36.79       31.43      3.08 o 
  -2  -3  14       61.36       61.03      3.98 o 
  -1  -3  14       37.35       35.47      3.09 o 
   3  -3  14        2.93        3.64      2.32 o 
   4  -3  14       11.69       13.04      3.55 o 
   5  -3  14       14.83       21.74      4.32 o 
  -9  -2  14        1.26        1.77      2.06 o 
  -8  -2  14        8.45       10.07      2.75 o 
  -7  -2  14       32.93       35.98      3.63 o 
  -6  -2  14       10.28       13.50      2.44 o 
  -5  -2  14        3.11        2.26      1.29 o 
  -4  -2  14       21.22       17.49      2.32 o 
  -3  -2  14       20.56       20.43      2.34 o 
  -2  -2  14       13.50       10.69      1.79 o 
  -1  -2  14        8.11        6.04      1.42 o 
   0  -2  14        7.12        7.87      1.47 o 
   2  -2  14       23.03       24.07      3.38 o 
   3  -2  14        8.02        7.03      2.48 o 
   4  -2  14        3.38        8.49      2.75 o 
   5  -2  14        0.99        2.19      2.23 o 
   6  -2  14        2.29        4.73      2.66 o 
 -10  -1  14        2.72        4.21      2.54 o 
  -9  -1  14        8.00        5.73      2.31 o 
  -8  -1  14        1.95        1.88      1.62 o 
  -7  -1  14        7.38       11.08      2.27 o 
  -6  -1  14        8.71        9.85      2.00 o 
  -5  -1  14       26.01       28.30      2.67 o 
  -4  -1  14       61.60       68.79      3.62 o 
  -3  -1  14       56.23       51.30      3.00 o 
  -2  -1  14       12.83       15.51      1.75 o 
  -1  -1  14       30.41       28.49      2.10 o 
   0  -1  14      130.36      124.17      3.19 o 
   1  -1  14       79.83       86.36      5.24 o 
   2  -1  14        5.00        5.48      1.13 o 
   3  -1  14       13.22       16.97      2.87 o 
   4  -1  14        9.26       13.56      2.79 o 
   5  -1  14        5.08        4.34      2.29 o 
   6  -1  14       13.33       20.31      3.64 o 
  -9   0  14       22.78       24.70      3.18 o 
  -8   0  14       21.31       21.47      2.88 o 
  -7   0  14       16.77       15.32      2.31 o 
  -6   0  14       10.13       10.69      1.84 o 
  -5   0  14        9.65       12.97      1.87 o 
  -4   0  14        8.36        8.64      1.52 o 
  -3   0  14      109.98      110.17      4.05 o 
  -2   0  14      265.40      269.38      4.99 o 
  -1   0  14       10.29       10.02      1.38 o 
   0   0  14        0.89        0.74      0.51 o 
   1   0  14       10.39        9.83      0.99 o 
   2   0  14       10.73        9.06      0.96 o 
   3   0  14       16.96       17.02      2.16 o 
   4   0  14        1.74        2.22      1.70 o 
   5   0  14        0.33       -1.38      1.38 o 
   6   0  14        3.63        4.72      2.32 o 
   7   0  14        0.39        0.00      2.14 o 
  -9   1  14        8.11       10.45      2.46 o 
  -8   1  14        2.04        3.12      1.51 o 
  -7   1  14        7.74       10.49      1.88 o 
  -6   1  14        9.02        9.86      1.77 o 
  -5   1  14       25.15       24.81      2.16 o 
  -4   1  14       61.24       65.63      2.43 o 
  -3   1  14       58.61       59.00      2.56 o 
  -2   1  14       14.10       13.86      1.21 o 
  -1   1  14       29.99       27.37      1.55 o 
   0   1  14      129.84      124.03      4.44 o 
   1   1  14       78.42       86.51      3.72 o 
   2   1  14        4.81        5.90      0.96 o 
   3   1  14       13.86       14.68      2.32 o 
   4   1  14        9.18       12.27      2.26 o 
   5   1  14        5.06        4.47      1.87 o 
  -8   2  14        8.31        6.69      1.92 o 
  -7   2  14       32.82       38.71      2.26 o 
  -6   2  14       11.01       11.23      1.39 o 
  -5   2  14        3.39        2.75      0.73 o 
  -4   2  14       20.81       19.30      1.68 o 
  -3   2  14       20.26       22.94      1.59 o 
  -2   2  14       13.05       12.75      1.28 o 
  -1   2  14        7.68        6.00      1.00 o 
   0   2  14        7.27        7.31      1.04 o 
   1   2  14        7.27        8.25      1.33 o 
   2   2  14       22.80       21.87      5.17 o 
   3   2  14        7.86        6.72      1.17 o 
   4   2  14        3.42        3.19      1.67 o 
   5   2  14        0.98        2.09      1.77 o 
   6   2  14        2.29        3.92      2.08 o 
  -8   3  14       19.56       18.61      3.27 o 
  -7   3  14        4.26        7.54      2.34 o 
  -6   3  14        2.04        2.66      1.01 o 
  -5   3  14        8.72        8.28      1.23 o 
  -4   3  14       22.10       21.84      1.68 o 
  -3   3  14       36.81       38.69      2.06 o 
  -2   3  14       62.28       65.88      2.64 o 
  -1   3  14       37.32       42.92      3.66 o 
   0   3  14        9.06        9.48      2.21 o 
   1   3  14       15.87       14.51      2.47 o 
   2   3  14       20.22       20.42      1.85 o 
   3   3  14        3.06        3.29      1.09 o 
   4   3  14       11.84       11.97      1.64 o 
   5   3  14       14.84       17.10      3.31 o 
  -6   4  14        9.07        9.24      1.59 o 
  -5   4  14       12.17       13.92      2.21 o 
  -4   4  14        4.42        4.20      1.13 o 
  -3   4  14       14.29       15.42      1.68 o 
  -2   4  14       12.41       11.05      1.50 o 
  -1   4  14        5.13        5.16      1.19 o 
   0   4  14        9.84        9.52      2.99 o 
   1   4  14        1.89        0.64      0.92 o 
   2   4  14        0.32       -0.80      0.80 o 
   3   4  14        0.39        0.48      1.09 o 
   4   4  14        0.38        0.91      1.47 o 
  -4   5  14        6.09        6.38      2.00 o 
  -3   5  14        4.18        2.79      1.72 o 
  -2   5  14        3.58        3.11      1.31 o 
  -1   5  14        5.98        6.22      2.24 o 
   0   5  14       12.59       11.30      2.84 o 
  -3  -5  15        0.03        0.32      2.03 o 
  -5  -4  15        7.53       11.45      2.83 o 
  -4  -4  15        8.28       10.88      2.57 o 
  -3  -4  15       13.87       12.46      2.72 o 
  -2  -4  15       21.85       23.54      3.20 o 
  -7  -3  15       18.50       16.87      3.24 o 
  -6  -3  15       15.96       19.10      3.22 o 
  -5  -3  15        1.86        3.85      1.84 o 
  -4  -3  15        3.03        3.84      1.79 o 
  -3  -3  15        5.72        4.36      1.68 o 
  -2  -3  15       13.30       10.43      2.09 o 
  -1  -3  15       15.57       14.28      2.30 o 
   3  -3  15        1.73        0.45      2.03 o 
   4  -3  15        0.86        1.59      2.38 o 
  -8  -2  15       13.42       15.90      3.11 o 
  -7  -2  15       24.14       26.62      3.39 o 
  -6  -2  15        8.44        9.58      2.18 o 
  -5  -2  15        2.82        2.82      1.35 o 
  -4  -2  15       34.73       33.79      3.08 o 
  -3  -2  15       37.47       37.63      3.00 o 
  -2  -2  15       54.18       52.05      3.38 o 
  -1  -2  15       82.98       82.46      4.07 o 
   0  -2  15       41.77       38.20      2.77 o 
   2  -2  15       18.29       17.94      3.29 o 
   3  -2  15       10.97       16.80      3.36 o 
   4  -2  15        9.10       17.84      3.65 o 
   5  -2  15        7.01        4.87      2.70 o 
  -9  -1  15        3.42        3.13      2.23 o 
  -8  -1  15        8.98       10.72      2.56 o 
  -7  -1  15       10.42       11.60      2.33 o 
  -6  -1  15        7.43        9.99      2.05 o 
  -5  -1  15       39.03       42.66      3.13 o 
  -4  -1  15        0.19        0.34      0.79 o 
  -3  -1  15        2.57        0.99      0.95 o 
  -2  -1  15       41.00       43.91      2.76 o 
  -1  -1  15       39.59       33.27      2.34 o 
   0  -1  15        4.37        2.59      0.78 o 
   1  -1  15       28.52       29.82      2.04 o 
   2  -1  15        0.23        1.53      1.55 o 
   3  -1  15        5.72        2.46      1.86 o 
   4  -1  15        0.12        0.29      1.87 o 
   5  -1  15        0.57        0.67      1.89 o 
   6  -1  15        0.56        0.60      2.32 o 
 -10   0  15        1.01        0.57      2.00 o 
  -9   0  15        2.75        1.63      1.77 o 
  -8   0  15       10.12       10.86      2.36 o 
  -7   0  15        1.50        3.40      1.46 o 
  -6   0  15       42.97       46.67      3.27 o 
  -5   0  15        8.09        8.68      1.70 o 
  -4   0  15        3.05        3.29      1.11 o 
  -3   0  15      162.84      161.73      5.22 o 
  -2   0  15        0.02       -0.41      0.41 o 
  -1   0  15       37.12       31.64      1.69 o 
   0   0  15       84.24       79.96      5.73 o 
   1   0  15       61.05       55.85      2.09 o 
   2   0  15        7.54        6.94      1.59 o 
   3   0  15       10.58       11.57      1.94 o 
  -9   1  15        3.36        2.44      1.88 o 
  -8   1  15        9.18        9.80      2.20 o 
  -7   1  15       10.34       12.24      2.08 o 
  -6   1  15        7.51        7.86      1.68 o 
  -5   1  15       40.07       38.41      2.62 o 
  -4   1  15        0.14       -0.14      0.58 o 
  -3   1  15        2.49        1.50      0.68 o 
  -2   1  15       41.55       39.18      1.87 o 
  -1   1  15       39.36       37.81      2.76 o 
   0   1  15        4.28        3.49      0.81 o 
   1   1  15       28.59       31.90      1.76 o 
   2   1  15        0.23       -0.24      0.84 o 
   3   1  15        5.75        3.67      1.54 o 
   4   1  15        0.12       -0.39      1.15 o 
  -8   2  15       13.41       16.34      2.55 o 
  -7   2  15       24.16       27.69      2.70 o 
  -6   2  15        8.84       12.97      1.95 o 
  -5   2  15        2.90        4.08      0.83 o 
  -4   2  15       34.37       32.76      2.25 o 
  -3   2  15       37.41       33.02      3.54 o 
  -2   2  15       55.48       61.52      4.94 o 
  -1   2  15       84.45       89.87      3.83 o 
   0   2  15       41.63       41.69      2.09 o 
   1   2  15       27.89       25.79      1.75 o 
   2   2  15       18.39       18.20      3.07 o 
   3   2  15       11.10       12.32      1.44 o 
   4   2  15        9.34       11.89      2.68 o 
   5   2  15        7.13        6.44      2.16 o 
   6   2  15        5.35        5.97      2.39 o 
  -8   3  15        0.58       -0.13      1.92 o 
  -7   3  15       18.28       18.58      1.94 o 
  -6   3  15       15.98       17.09      3.63 o 
  -5   3  15        2.02        2.53      0.99 o 
  -4   3  15        2.96        3.01      0.96 o 
  -3   3  15        5.66        4.33      1.00 o 
  -2   3  15       13.13       11.37      2.47 o 
  -1   3  15       15.41       12.40      1.46 o 
   0   3  15        1.67        0.58      0.80 o 
   1   3  15        8.44        7.30      2.59 o 
   2   3  15        0.43        0.44      1.17 o 
   3   3  15        1.75        1.77      1.03 o 
   4   3  15        0.86       -0.39      1.24 o 
  -6   4  15        3.41        3.01      1.31 o 
  -5   4  15        7.74       12.21      2.17 o 
  -4   4  15        8.42       11.46      2.61 o 
  -3   4  15       13.42       13.83      1.68 o 
  -2   4  15       21.68       21.72      4.58 o 
  -1   4  15       13.90       17.69      1.86 o 
   0   4  15       13.68       14.14      1.79 o 
   1   4  15        8.62        9.59      1.88 o 
   2   4  15        8.22        8.41      1.62 o 
   3   4  15        2.34        2.82      1.73 o 
  -2   5  15        1.15       -0.28      1.75 o 
  -4  -4  16        1.13        1.43      1.80 o 
  -3  -4  16        1.09        0.11      1.53 o 
  -6  -3  16       18.99       17.02      3.12 o 
  -5  -3  16        5.64        6.86      2.17 o 
  -4  -3  16       12.46       10.84      2.39 o 
  -3  -3  16       18.71       17.16      2.70 o 
  -2  -3  16       14.96       12.06      2.31 o 
   3  -3  16        3.43        3.86      2.74 o 
  -8  -2  16        2.48        4.45      2.23 o 
  -7  -2  16        0.58        0.96      1.59 o 
  -6  -2  16        3.29        0.06      1.23 o 
  -5  -2  16        1.62        0.83      1.17 o 
  -4  -2  16        9.23       10.01      2.08 o 
  -3  -2  16        1.70        1.27      1.21 o 
  -2  -2  16        2.44        1.63      1.19 o 
  -1  -2  16        0.17       -0.16      0.86 o 
   2  -2  16       18.61       20.34      3.57 o 
   3  -2  16        2.80        2.33      2.23 o 
   4  -2  16        0.55        0.72      2.27 o 
   5  -2  16        1.21        2.41      2.48 o 
  -9  -1  16        0.41       -1.61      1.67 o 
  -8  -1  16       10.36       12.04      2.54 o 
  -7  -1  16       19.81       22.05      3.01 o 
  -6  -1  16       26.68       31.50      3.20 o 
  -5  -1  16       24.73       29.18      2.94 o 
  -4  -1  16        4.90        5.92      1.59 o 
  -3  -1  16       31.02       31.27      2.64 o 
  -2  -1  16       57.75       53.27      3.17 o 
  -1  -1  16        5.16        4.96      1.31 o 
   0  -1  16       14.45       17.99      2.63 o 
   1  -1  16       42.89       45.75      3.23 o 
   4  -1  16        7.10        7.67      2.89 o 
   5  -1  16        0.31       -0.48      2.19 o 
   6  -1  16        1.58        1.96      2.76 o 
  -9   0  16        0.80        1.30      1.68 o 
  -8   0  16        0.40       -1.13      1.13 o 
  -7   0  16       17.79       22.62      2.83 o 
  -6   0  16        0.96        0.12      1.06 o 
  -5   0  16        0.02       -0.22      0.78 o 
  -4   0  16        6.91        5.17      1.41 o 
  -3   0  16        2.96        3.01      1.16 o 
  -2   0  16        0.33        0.30      0.54 o 
  -1   0  16       14.78       11.23      2.75 o 
   0   0  16        2.49        2.89      1.33 o 
   1   0  16        0.19        0.37      0.59 o 
   2   0  16        2.93        2.54      1.29 o 
   3   0  16        1.57        1.28      1.17 o 
  -9   1  16        0.46        0.29      1.73 o 
  -8   1  16       10.92       13.66      2.38 o 
  -7   1  16       20.08       23.59      2.70 o 
  -6   1  16       26.43       26.46      2.66 o 
  -5   1  16       25.58       27.81      2.50 o 
  -4   1  16        4.96        6.72      1.13 o 
  -3   1  16       30.33       30.62      1.81 o 
  -2   1  16       58.52       60.73      2.39 o 
  -1   1  16        5.53        7.37      1.71 o 
   0   1  16       14.93       16.54      1.40 o 
   1   1  16       43.26       40.63      2.03 o 
   2   1  16       10.52        8.24      1.16 o 
   3   1  16        7.00        5.36      1.83 o 
   4   1  16        7.21        9.34      2.25 o 
  -8   2  16        2.52        6.28      2.06 o 
  -7   2  16        0.52        2.24      1.44 o 
  -6   2  16        3.24        2.68      1.24 o 
  -5   2  16        1.68        1.98      0.86 o 
  -4   2  16        9.25        8.17      1.22 o 
  -3   2  16        1.69        1.72      0.76 o 
  -2   2  16        2.42        2.25      0.78 o 
  -1   2  16        0.15        0.37      0.67 o 
   0   2  16       12.61        9.51      1.30 o 
   1   2  16       18.84       20.71      1.71 o 
   2   2  16       18.53       18.01      1.65 o 
   3   2  16        2.94        2.19      1.00 o 
   4   2  16        0.53        0.80      1.59 o 
   5   2  16        1.19        0.72      1.87 o 
  -7   3  16       27.59       29.22      2.33 o 
  -6   3  16       18.87       21.94      1.97 o 
  -5   3  16        5.73        5.57      1.20 o 
  -4   3  16       12.82       12.41      2.16 o 
  -3   3  16       18.63       18.24      1.70 o 
  -2   3  16       14.73       12.49      2.68 o 
  -1   3  16       37.15       36.77      2.66 o 
   0   3  16       33.93       36.08      2.23 o 
   1   3  16       13.60       16.12      1.72 o 
   2   3  16        8.16        9.99      1.52 o 
   3   3  16        3.60        4.31      1.26 o 
  -5   4  16        2.30        2.15      1.54 o 
  -4   4  16        1.15        0.37      0.94 o 
  -3   4  16        1.10        1.41      1.03 o 
  -2   4  16        0.77       -0.32      0.79 o 
  -1   4  16        5.14        4.04      1.24 o 
   0   4  16        0.44       -0.26      0.93 o 
   1   4  16        5.31        4.02      1.60 o 
  -4  -4  17       12.30       10.45      2.82 o 
  -3  -4  17        3.87        3.52      2.20 o 
  -6  -3  17        2.46        4.44      2.25 o 
  -5  -3  17        1.19       -0.03      1.55 o 
  -4  -3  17        1.42        0.14      1.48 o 
  -3  -3  17        0.94        1.64      1.49 o 
  -2  -3  17        1.62        2.47      1.60 o 
  -7  -2  17        7.56        7.32      2.34 o 
  -6  -2  17       37.35       36.38      3.66 o 
  -5  -2  17       13.99       12.50      2.39 o 
  -4  -2  17        3.41        0.98      1.17 o 
  -3  -2  17       19.88       22.06      2.75 o 
  -2  -2  17       13.86       14.84      2.24 o 
  -1  -2  17        9.95        9.77      1.92 o 
   3  -2  17        2.43        2.16      2.64 o 
   4  -2  17        0.33        1.02      2.53 o 
  -8  -1  17        3.59        2.06      1.82 o 
  -7  -1  17        2.42        1.99      1.63 o 
  -6  -1  17        1.57        2.33      1.50 o 
  -5  -1  17        2.59        4.96      1.70 o 
  -4  -1  17        1.92        3.48      1.37 o 
  -3  -1  17        7.66        9.72      1.81 o 
  -2  -1  17        7.04        6.60      1.55 o 
  -1  -1  17        8.12       12.42      1.81 o 
   0  -1  17        2.24        3.05      0.91 o 
   1  -1  17        2.03        4.83      1.64 o 
  -8   0  17        0.49        0.95      1.72 o 
  -7   0  17        5.85        3.58      1.78 o 
  -6   0  17       29.44       25.49      2.80 o 
  -5   0  17       17.64       17.40      2.31 o 
  -4   0  17       20.91       25.16      2.54 o 
  -3   0  17       10.17        7.08      1.56 o 
  -2   0  17        8.66        7.16      1.12 o 
  -1   0  17       11.93       12.21      1.33 o 
   0   0  17        2.00        4.15      0.88 o 
   1   0  17        6.80        6.00      1.69 o 
   2   0  17        4.34        2.62      1.36 o 
  -8   1  17        3.62        2.00      1.59 o 
  -7   1  17        2.43        3.31      1.52 o 
  -6   1  17        1.56        1.24      1.31 o 
  -5   1  17        2.59        4.20      1.31 o 
  -4   1  17        1.86        2.26      1.14 o 
  -3   1  17        7.50        8.18      1.20 o 
  -2   1  17        7.00        6.45      1.07 o 
  -1   1  17        7.93       10.31      1.49 o 
   0   1  17        2.08        2.39      0.83 o 
   1   1  17        2.07        1.76      0.78 o 
   2   1  17        6.55        3.73      1.55 o 
   3   1  17        4.00        5.22      1.83 o 
   4   1  17        2.28        2.82      1.80 o 
  -8   2  17        3.43        5.03      2.02 o 
  -7   2  17        7.69        7.71      2.00 o 
  -6   2  17       37.14       40.62      3.17 o 
  -5   2  17       14.01       15.91      2.19 o 
  -4   2  17        3.64        2.21      0.92 o 
  -3   2  17       20.06       17.38      2.98 o 
  -2   2  17       13.90       13.01      2.45 o 
  -1   2  17       10.20        8.73      1.27 o 
   0   2  17       26.46       24.44      4.73 o 
   1   2  17       23.03       26.35      1.93 o 
   2   2  17       11.28        8.61      3.39 o 
   3   2  17        2.46        0.78      1.55 o 
   4   2  17        0.35        0.26      1.74 o 
  -7   3  17        5.12        9.21      2.22 o 
  -6   3  17        2.48        2.31      1.46 o 
  -5   3  17        1.16        1.56      1.04 o 
  -4   3  17        1.47        1.44      0.94 o 
  -3   3  17        0.98        1.00      0.94 o 
  -2   3  17        1.54        2.40      0.99 o 
  -1   3  17        2.41        0.64      0.84 o 
   0   3  17        3.82        2.40      1.01 o 
   1   3  17        0.67       -0.48      1.37 o 
   2   3  17        7.21        9.54      2.56 o 
   3   3  17        5.96        8.63      1.90 o 
  -5   4  17        5.72        3.08      1.99 o 
  -4   4  17       12.54       15.48      2.89 o 
  -3   4  17        3.86        2.67      1.87 o 
  -2   4  17        6.70        3.94      2.00 o 
  -3  -4  18        1.20        4.24      2.44 o 
  -5  -3  18       11.48       15.12      3.00 o 
  -4  -3  18        7.60        5.04      2.12 o 
  -3  -3  18        5.52        3.56      1.84 o 
  -2  -3  18        4.68        4.47      1.99 o 
  -6  -2  18        0.54        1.33      1.62 o 
  -5  -2  18        6.35        6.95      2.08 o 
  -4  -2  18        9.26       11.15      2.35 o 
  -3  -2  18       11.73       11.53      2.28 o 
  -2  -2  18        7.35        5.90      1.68 o 
  -1  -2  18        4.45        2.96      1.49 o 
  -7  -1  18        2.66        2.24      1.84 o 
  -6  -1  18       15.31       17.18      2.78 o 
  -5  -1  18       22.17       23.44      2.90 o 
  -4  -1  18        4.50        3.13      1.46 o 
  -3  -1  18       12.30       12.34      2.02 o 
  -2  -1  18       12.00       12.15      1.98 o 
  -1  -1  18        2.17        1.42      1.16 o 
   0  -1  18        4.44        3.99      1.36 o 
  -7   0  18        5.15        7.59      2.23 o 
  -6   0  18        0.00       -0.84      1.18 o 
  -5   0  18       10.41        5.24      1.56 o 
  -4   0  18        2.50        2.93      1.33 o 
  -3   0  18        0.15        0.23      0.85 o 
  -2   0  18       11.73       13.29      1.47 o 
  -1   0  18        0.97        1.60      0.78 o 
   0   0  18        5.55        7.05      1.12 o 
   1   0  18       15.38       13.19      2.28 o 
   2   0  18        1.40        2.19      1.46 o 
  -7   1  18        2.93        2.25      1.53 o 
  -6   1  18       15.52       18.42      2.54 o 
  -5   1  18       22.22       21.01      2.49 o 
  -4   1  18        4.81        2.92      1.21 o 
  -3   1  18       12.19       13.20      1.51 o 
  -2   1  18       12.13       11.00      1.81 o 
  -1   1  18        2.46        1.62      0.80 o 
   0   1  18        4.35        2.19      0.88 o 
   1   1  18        8.67        9.26      1.27 o 
   2   1  18        3.10        2.26      1.62 o 
   3   1  18        1.46        1.04      1.49 o 
  -7   2  18        2.14        5.36      1.82 o 
  -6   2  18        0.55        1.73      1.35 o 
  -5   2  18        6.21        7.45      1.82 o 
  -4   2  18        9.22        9.01      1.38 o 
  -3   2  18       11.94       15.89      1.65 o 
  -2   2  18        7.16        8.16      1.24 o 
  -1   2  18        4.32        4.90      1.50 o 
   0   2  18        4.82        4.27      1.36 o 
   1   2  18        4.79        7.29      1.27 o 
   2   2  18        4.55        5.41      1.22 o 
   3   2  18        6.19        5.69      2.28 o 
  -5   3  18       11.22       11.29      1.64 o 
  -4   3  18        7.66        9.37      1.65 o 
  -3   3  18        5.53        4.24      1.62 o 
  -2   3  18        4.81        5.82      1.98 o 
  -1   3  18        8.52        9.86      2.56 o 
   0   3  18        3.25        2.05      1.03 o 
   1   3  18        2.35        2.60      1.35 o 
   2   3  18        7.94        7.12      1.81 o 
  -4  -3  19        2.24        2.55      1.92 o 
  -3  -3  19        7.43        5.90      2.13 o 
  -5  -2  19        8.03        6.21      2.05 o 
  -4  -2  19        6.97        6.49      1.97 o 
  -3  -2  19        1.10        0.67      1.45 o 
  -2  -2  19        3.08        2.28      1.59 o 
  -6  -1  19        4.30        6.09      2.06 o 
  -5  -1  19       11.22       11.80      2.43 o 
  -4  -1  19       12.98       13.84      2.44 o 
  -3  -1  19       12.82       11.26      2.13 o 
  -2  -1  19       10.88       10.59      2.00 o 
  -1  -1  19        5.79        3.42      1.35 o 
  -6   0  19       11.72       10.83      2.25 o 
  -5   0  19       16.74       16.79      2.45 o 
  -4   0  19        1.63        1.31      1.17 o 
  -3   0  19        2.06        4.52      1.42 o 
  -2   0  19        8.03        8.01      1.36 o 
  -1   0  19        1.59        1.34      0.87 o 
   0   0  19        0.45        0.92      0.85 o 
   1   0  19        0.22        0.98      1.45 o 
   2   0  19        1.04        2.05      1.59 o 
  -6   1  19        4.19        6.14      1.89 o 
  -5   1  19       10.81       10.30      2.18 o 
  -4   1  19       12.74       16.23      2.17 o 
  -3   1  19       12.89       14.68      1.65 o 
  -2   1  19       10.89       13.15      2.55 o 
  -1   1  19        5.60        4.99      1.90 o 
   0   1  19        2.88        2.06      0.92 o 
   1   1  19       11.75       11.81      1.46 o 
   2   1  19        9.57       11.04      2.45 o 
   3   1  19        1.94        4.03      2.00 o 
  -5   2  19        8.01        8.78      1.94 o 
  -4   2  19        6.95        8.53      1.38 o 
  -3   2  19        1.10        1.23      1.43 o 
  -2   2  19        3.12        3.57      1.09 o 
  -1   2  19        3.22        2.09      0.91 o 
   0   2  19        1.68        0.67      0.89 o 
   1   2  19        0.99        0.60      0.92 o 
   2   2  19        0.91        0.64      1.27 o 
  -4  -2  20        2.28        1.61      1.72 o 
  -3  -2  20        8.18        8.40      2.35 o 
  -2  -2  20       19.36       21.09      2.99 o 
  -5  -1  20        4.56        3.61      1.71 o 
  -4  -1  20        6.50        5.57      1.99 o 
  -3  -1  20        0.23        0.05      1.30 o 
  -2  -1  20        0.87       -0.10      1.24 o 
  -1  -1  20        0.99       -1.04      1.04 o 
  -4   0  20        2.56        3.46      1.52 o 
  -3   0  20       13.72       12.19      2.21 o 
  -2   0  20       18.23       21.84      2.56 o 
  -1   0  20        1.84        3.00      1.09 o 
   0   0  20        0.69        0.73      0.93 o 
   1   0  20        5.91        5.59      1.99 o 
  -5   1  20        4.60        5.87      1.87 o 
  -4   1  20        6.54        5.79      1.67 o 
  -3   1  20        0.21       -0.48      0.74 o 
  -2   1  20        0.92       -0.16      0.82 o 
  -1   1  20        1.02       -0.72      0.78 o 
   0   1  20        0.29        0.71      0.91 o 
   1   1  20        0.01        0.14      1.43 o 
   2   1  20        0.54       -0.30      1.55 o 
  -3   2  20        7.95       12.05      2.72 o 
  -2   2  20       19.43       20.05      1.93 o 
  -1   2  20        9.62        6.58      1.65 o 
   0   2  20        1.55        1.72      1.29 o 
   1   2  20        0.96        0.26      1.19 o 
  -3  -1  21        4.54        2.06      1.56 o 
  -2  -1  21       19.56       16.78      2.57 o 
  -3   0  21        5.93        5.98      1.85 o 
  -2   0  21        1.61        2.30      1.55 o 
  -1   0  21        4.74        4.70      1.32 o 
   0   0  21        0.32        1.26      1.64 o 
   1   0  21        0.00       -0.23      1.49 o 
  -2   1  21       19.30       20.14      2.54 o 
  -1   1  21       13.30       15.66      2.26 o 
   0   1  21        0.54        2.12      1.40 o 
                                                 
